# Supplementary material for: Structural analysis and architectural principles of the bacterial amyloid curli
Source: Nat Commun. 2023 May 17;14:2822. doi: 10.1038/s41467-023-38204-2 (PMC10192328; doi:10.1038/s41467-023-38204-2)
Supplement: Supplementary file 4 — Source Data [file 41467_2023_38204_MOESM4_ESM.xlsx]

## Sheet: Supplementary Figure 1
UniProtKB Accession	AF2 Model	plDDT
A0A017HLT1	rank_1_model_4_seed_0 pLDDT	81.61
A0A023BRW4	rank_1_model_4_seed_0 pLDDT	71.46
A0A023WQC8	rank_1_model_3_seed_0 pLDDT	85.34
A0A023WR67	rank_1_model_1_seed_0 pLDDT	84.56
A0A023WXC1	rank_1_model_3_seed_0 pLDDT	88.08
A0A024EK05	rank_1_model_5_seed_0 pLDDT	83.11
A0A024HG49	rank_1_model_5_seed_0 pLDDT	80.65
A0A024J0V1	rank_1_model_2_seed_0 pLDDT	94.73
A0A024KGH1	rank_1_model_2_seed_0 pLDDT	89.18
A0A026VAI9	rank_1_model_5_seed_0 pLDDT	91.54
A0A029I4U1	rank_1_model_5_seed_0 pLDDT	87.27
A0A029I5K4	rank_1_model_5_seed_0 pLDDT	91.54
A0A029IXJ4	rank_1_model_5_seed_0 pLDDT	87.27
A0A059DMV5	rank_1_model_4_seed_0 pLDDT	80.04
A0A059FLH1	rank_1_model_4_seed_0 pLDDT	69.14
A0A059FLM0	rank_1_model_3_seed_0 pLDDT	80.14
A0A060B1X7	rank_1_model_4_seed_0 pLDDT	85.64
A0A061JUE8	rank_1_model_3_seed_0 pLDDT	82.39
A0A061JW42	rank_1_model_3_seed_0 pLDDT	86.62
A0A061LPH5	rank_1_model_5_seed_0 pLDDT	87.28
A0A063KW88	rank_1_model_1_seed_0 pLDDT	85.26
A0A069P840	rank_1_model_2_seed_0 pLDDT	87.99
A0A069PI56	rank_1_model_5_seed_0 pLDDT	84.91
A0A070FJ55	rank_1_model_5_seed_0 pLDDT	91.54
A0A070SMP5	rank_1_model_4_seed_0 pLDDT	87.09
A0A070V0R7	rank_1_model_5_seed_0 pLDDT	91.54
A0A070VCW2	rank_1_model_4_seed_0 pLDDT	87.1
A0A073FZW6	rank_1_model_4_seed_0 pLDDT	87.11
A0A073HY45	rank_1_model_5_seed_0 pLDDT	87.27
A0A073KT03	rank_1_model_3_seed_0 pLDDT	90.16
A0A074I322	rank_1_model_4_seed_0 pLDDT	87.11
A0A074M3C4	rank_1_model_2_seed_0 pLDDT	75.85
A0A074M5T7	rank_1_model_3_seed_0 pLDDT	81.04
A0A074M797	rank_1_model_2_seed_0 pLDDT	92.41
A0A074MB56	rank_1_model_3_seed_0 pLDDT	71.98
A0A074MWV5	rank_1_model_4_seed_0 pLDDT	92.17
A0A076HW43	rank_1_model_4_seed_0 pLDDT	88.24
A0A076HXF1	rank_1_model_5_seed_0 pLDDT	71.81
A0A077FCH8	rank_1_model_5_seed_0 pLDDT	88.72
A0A078LIP2	rank_1_model_1_seed_0 pLDDT	80
A0A080G1F1	rank_1_model_4_seed_0 pLDDT	87.1
A0A080HYS0	rank_1_model_5_seed_0 pLDDT	86.79
A0A081NL15	rank_1_model_2_seed_0 pLDDT	66.86
A0A083UHK3	rank_1_model_1_seed_0 pLDDT	84.66
A0A083ZLV5	rank_1_model_3_seed_0 pLDDT	94.84
A0A084CFH7	rank_1_model_2_seed_0 pLDDT	87.35
A0A084DMJ8	rank_1_model_3_seed_0 pLDDT	91.91
A0A085FCD9	rank_1_model_3_seed_0 pLDDT	95.69
A0A085G8T0	rank_1_model_2_seed_0 pLDDT	80.77
A0A085G8T1	rank_1_model_2_seed_0 pLDDT	74.68
A0A085GH23	rank_1_model_2_seed_0 pLDDT	86.65
A0A085GH24	rank_1_model_5_seed_0 pLDDT	78.81
A0A085HGT2	rank_1_model_2_seed_0 pLDDT	78.73
A0A085HGT3	rank_1_model_4_seed_0 pLDDT	87.08
A0A085UL33	rank_1_model_3_seed_0 pLDDT	90.03
A0A085Z6R7	rank_1_model_5_seed_0 pLDDT	94.66
A0A086WFA8	rank_1_model_4_seed_0 pLDDT	82.76
A0A086WFA9	rank_1_model_1_seed_0 pLDDT	83.82
A0A087LTQ2	rank_1_model_2_seed_0 pLDDT	89.17
A0A087LUX8	rank_1_model_2_seed_0 pLDDT	97.82
A0A089P4U5	rank_1_model_4_seed_0 pLDDT	62.62
A0A089PY92	rank_1_model_1_seed_0 pLDDT	83.9
A0A090E790	rank_1_model_2_seed_0 pLDDT	95.95
A0A090PHK0	rank_1_model_4_seed_0 pLDDT	85.33
A0A090PR80	rank_1_model_4_seed_0 pLDDT	77.44
A0A090Q1J4	rank_1_model_4_seed_0 pLDDT	79.25
A0A090Q596	rank_1_model_4_seed_0 pLDDT	83.77
A0A090QN13	rank_1_model_4_seed_0 pLDDT	89.84
A0A090SQH9	rank_1_model_3_seed_0 pLDDT	83.08
A0A090T227	rank_1_model_4_seed_0 pLDDT	79.12
A0A090T3B6	rank_1_model_3_seed_0 pLDDT	74.57
A0A090TWV2	rank_1_model_2_seed_0 pLDDT	64.87
A0A090V2T5	rank_1_model_2_seed_0 pLDDT	87.87
A0A090VVB0	rank_1_model_2_seed_0 pLDDT	86.76
A0A095SMR9	rank_1_model_3_seed_0 pLDDT	84.97
A0A095SVR7	rank_1_model_2_seed_0 pLDDT	82.85
A0A098RLR5	rank_1_model_2_seed_0 pLDDT	94.72
A0A099L0H5	rank_1_model_3_seed_0 pLDDT	82.64
A0A099RXR5	rank_1_model_4_seed_0 pLDDT	87.21
A0A0A0F978	rank_1_model_4_seed_0 pLDDT	87.11
A0A0A1A428	rank_1_model_1_seed_0 pLDDT	82.87
A0A0A7EL19	rank_1_model_3_seed_0 pLDDT	82.45
A0A0A7LIL4	rank_1_model_1_seed_0 pLDDT	81.38
A0A0B1ZRX8	rank_1_model_2_seed_0 pLDDT	88.32
A0A0B1ZW08	rank_1_model_3_seed_0 pLDDT	80.29
A0A0B2C2M8	rank_1_model_3_seed_0 pLDDT	82.21
A0A0B5K481	rank_1_model_4_seed_0 pLDDT	87.54
A0A0C1KSR9	rank_1_model_2_seed_0 pLDDT	88.48
A0A0C2BTA3	rank_1_model_4_seed_0 pLDDT	84.6
A0A0C2S5U7	rank_1_model_5_seed_0 pLDDT	88.3
A0A0C3I9B4	rank_1_model_3_seed_0 pLDDT	72.25
A0A0C3MQ11	rank_1_model_2_seed_0 pLDDT	86.98
A0A0C5RUH0	rank_1_model_5_seed_0 pLDDT	87.6
A0A0D5WST4	rank_1_model_1_seed_0 pLDDT	83.3
A0A0D5WTI9	rank_1_model_2_seed_0 pLDDT	89.07
A0A0D9AHV4	rank_1_model_3_seed_0 pLDDT	81.76
A0A0E0TXQ9	rank_1_model_4_seed_0 pLDDT	87.09
A0A0E1SVK7	rank_1_model_5_seed_0 pLDDT	91.54
A0A0E3UX01	rank_1_model_5_seed_0 pLDDT	77.12
A0A0E3UXR8	rank_1_model_2_seed_0 pLDDT	95.63
A0A0F0RCR6	rank_1_model_3_seed_0 pLDDT	90.97
A0A0F0XP20	rank_1_model_3_seed_0 pLDDT	87.67
A0A0F1RG99	rank_1_model_3_seed_0 pLDDT	87.97
A0A0F2RM01	rank_1_model_3_seed_0 pLDDT	73.8
A0A0F2RP04	rank_1_model_4_seed_0 pLDDT	72.07
A0A0F4PS38	rank_1_model_2_seed_0 pLDDT	83.23
A0A0F5FM66	rank_1_model_4_seed_0 pLDDT	98.17
A0A0F5LBX3	rank_1_model_2_seed_0 pLDDT	97.55
A0A0F5LRQ8	rank_1_model_3_seed_0 pLDDT	95.36
A0A0F5PY27	rank_1_model_2_seed_0 pLDDT	93.48
A0A0F5Q3K6	rank_1_model_2_seed_0 pLDDT	98.29
A0A0G3K5S2	rank_1_model_5_seed_0 pLDDT	86.75
A0A0H2V6A7	rank_1_model_5_seed_0 pLDDT	86.51
A0A0H2VU59	rank_1_model_2_seed_0 pLDDT	88.95
A0A0H2WPY1	rank_1_model_1_seed_0 pLDDT	90.36
A0A0H2WQF7	rank_1_model_5_seed_0 pLDDT	70.53
A0A0H2YXJ4	rank_1_model_5_seed_0 pLDDT	86.74
A0A0H2YXX5	rank_1_model_3_seed_0 pLDDT	88.58
A0A0H3BPF5	rank_1_model_5_seed_0 pLDDT	70.51
A0A0H3BSK5	rank_1_model_1_seed_0 pLDDT	90.12
A0A0H3EHL0	rank_1_model_3_seed_0 pLDDT	88.58
A0A0H3F7C5	rank_1_model_2_seed_0 pLDDT	77.82
A0A0H3FCP6	rank_1_model_4_seed_0 pLDDT	81.67
A0A0H3MHJ1	rank_1_model_5_seed_0 pLDDT	86.75
A0A0H3NA60	rank_1_model_1_seed_0 pLDDT	90.4
A0A0H3NFH3	rank_1_model_5_seed_0 pLDDT	70.56
A0A0H3PLK2	rank_1_model_5_seed_0 pLDDT	86.79
A0A0H3Z2X0	rank_1_model_3_seed_0 pLDDT	83.96
A0A0I1FW10	rank_1_model_2_seed_0 pLDDT	88
A0A0J0GKR0	rank_1_model_5_seed_0 pLDDT	87.16
A0A0J1BWK4	rank_1_model_5_seed_0 pLDDT	89.35
A0A0J1KHV8	rank_1_model_1_seed_0 pLDDT	64.4
A0A0J1KIG9	rank_1_model_2_seed_0 pLDDT	87.82
A0A0J1KTZ7	rank_1_model_2_seed_0 pLDDT	67.06
A0A0J1LPV3	rank_1_model_1_seed_0 pLDDT	84.89
A0A0J1LRI5	rank_1_model_1_seed_0 pLDDT	90.05
A0A0J1ME87	rank_1_model_2_seed_0 pLDDT	89.28
A0A0J1NBX6	rank_1_model_2_seed_0 pLDDT	66.5
A0A0J1NK16	rank_1_model_2_seed_0 pLDDT	69.87
A0A0J1R3F3	rank_1_model_2_seed_0 pLDDT	90.41
A0A0J2BMT1	rank_1_model_3_seed_0 pLDDT	86.68
A0A0J5XBT6	rank_1_model_3_seed_0 pLDDT	90.09
A0A0J6MR16	rank_1_model_3_seed_0 pLDDT	87.67
A0A0J7I1K9	rank_1_model_2_seed_0 pLDDT	97.8
A0A0J8VKP6	rank_1_model_5_seed_0 pLDDT	89.9
A0A0J8VLZ4	rank_1_model_2_seed_0 pLDDT	92.42
A0A0J9E8H6	rank_1_model_4_seed_0 pLDDT	64.23
A0A0K0H9K5	rank_1_model_3_seed_0 pLDDT	88.41
A0A0K0H9M2	rank_1_model_5_seed_0 pLDDT	70.49
A0A0K1QRP6	rank_1_model_2_seed_0 pLDDT	89.91
A0A0K2P0P3	rank_1_model_4_seed_0 pLDDT	60.35
A0A0K2P0V3	rank_1_model_4_seed_0 pLDDT	88.18
A0A0K3X0F1	rank_1_model_2_seed_0 pLDDT	88.79
A0A0K4KPT9	rank_1_model_4_seed_0 pLDDT	87.46
A0A0K4KQ80	rank_1_model_2_seed_0 pLDDT	88.63
A0A0K6GU64	rank_1_model_1_seed_0 pLDDT	53.37
A0A0K6GUV3	rank_1_model_2_seed_0 pLDDT	89.29
A0A0K9I9L5	rank_1_model_2_seed_0 pLDDT	76.4
A0A0K9T8S1	rank_1_model_5_seed_0 pLDDT	87.28
A0A0K9TA71	rank_1_model_3_seed_0 pLDDT	88.57
A0A0K9XYL0	rank_1_model_2_seed_0 pLDDT	73.67
A0A0L0GHN2	rank_1_model_2_seed_0 pLDDT	90.72
A0A0L1KHN6	rank_1_model_4_seed_0 pLDDT	81.53
A0A0M2RKG1	rank_1_model_2_seed_0 pLDDT	91.63
A0A0M2RP75	rank_1_model_4_seed_0 pLDDT	86.35
A0A0M2RRT0	rank_1_model_1_seed_0 pLDDT	91.63
A0A0M2VN21	rank_1_model_4_seed_0 pLDDT	88.47
A0A0M3AS04	rank_1_model_4_seed_0 pLDDT	78.79
A0A0M3AWM7	rank_1_model_1_seed_0 pLDDT	65.31
A0A0M3F342	rank_1_model_2_seed_0 pLDDT	75.27
A0A0M3GEB5	rank_1_model_2_seed_0 pLDDT	95.07
A0A0M5JRU9	rank_1_model_2_seed_0 pLDDT	91.32
A0A0M5JTK5	rank_1_model_4_seed_0 pLDDT	82.62
A0A0M6YNU6	rank_1_model_1_seed_0 pLDDT	95.53
A0A0M7NSK4	rank_1_model_5_seed_0 pLDDT	90.75
A0A0M7NT50	rank_1_model_4_seed_0 pLDDT	87.1
A0A0N0KHT5	rank_1_model_4_seed_0 pLDDT	89.98
A0A0N0LIL3	rank_1_model_3_seed_0 pLDDT	97.21
A0A0N0M258	rank_1_model_4_seed_0 pLDDT	84.4
A0A0N1BH14	rank_1_model_3_seed_0 pLDDT	75.93
A0A0N1QTR4	rank_1_model_3_seed_0 pLDDT	88.98
A0A0N8KC56	rank_1_model_4_seed_0 pLDDT	79.98
A0A0N8KP69	rank_1_model_2_seed_0 pLDDT	92.05
A0A0P6RVB7	rank_1_model_3_seed_0 pLDDT	89.41
A0A0P7C0R7	rank_1_model_4_seed_0 pLDDT	92.7
A0A0P7VXQ8	rank_1_model_2_seed_0 pLDDT	76.6
A0A0P7W1N5	rank_1_model_4_seed_0 pLDDT	74.3
A0A0P7W2H5	rank_1_model_4_seed_0 pLDDT	82.75
A0A0P7Y4V2	rank_1_model_2_seed_0 pLDDT	85.94
A0A0P7YZ53	rank_1_model_4_seed_0 pLDDT	91.41
A0A0P7Z3F7	rank_1_model_3_seed_0 pLDDT	80.46
A0A0P7Z6F2	rank_1_model_2_seed_0 pLDDT	76.99
A0A0P7ZI84	rank_1_model_5_seed_0 pLDDT	53.94
A0A0P8A5Y1	rank_1_model_3_seed_0 pLDDT	76.32
A0A0P8BIZ9	rank_1_model_3_seed_0 pLDDT	66.8
A0A0P8KIV8	rank_1_model_2_seed_0 pLDDT	68.16
A0A0P8N3N0	rank_1_model_3_seed_0 pLDDT	88.14
A0A0P9FRE1	rank_1_model_2_seed_0 pLDDT	84.92
A0A0Q0G8K5	rank_1_model_2_seed_0 pLDDT	82.45
A0A0Q0GG09	rank_1_model_3_seed_0 pLDDT	91.31
A0A0Q0J4V2	rank_1_model_3_seed_0 pLDDT	87.98
A0A0Q0P5S6	rank_1_model_3_seed_0 pLDDT	82.71
A0A0Q0RYT1	rank_1_model_5_seed_0 pLDDT	83
A0A0Q0X785	rank_1_model_4_seed_0 pLDDT	75.45
A0A0Q0XU82	rank_1_model_2_seed_0 pLDDT	61.45
A0A0Q2N7X8	rank_1_model_2_seed_0 pLDDT	79.64
A0A0Q3P3F8	rank_1_model_4_seed_0 pLDDT	68.65
A0A0Q4L6K9	rank_1_model_2_seed_0 pLDDT	79.5
A0A0Q4NK43	rank_1_model_2_seed_0 pLDDT	75.07
A0A0Q4NYI0	rank_1_model_5_seed_0 pLDDT	81.05
A0A0Q4P196	rank_1_model_3_seed_0 pLDDT	84.63
A0A0Q4PBX5	rank_1_model_2_seed_0 pLDDT	97.06
A0A0Q4RZ14	rank_1_model_1_seed_0 pLDDT	80.94
A0A0Q5CAY1	rank_1_model_5_seed_0 pLDDT	70.7
A0A0Q5CU99	rank_1_model_1_seed_0 pLDDT	78.14
A0A0Q5CUS8	rank_1_model_4_seed_0 pLDDT	81.31
A0A0Q5GSI9	rank_1_model_5_seed_0 pLDDT	95.3
A0A0Q5HCG8	rank_1_model_2_seed_0 pLDDT	87.34
A0A0Q5PKG9	rank_1_model_2_seed_0 pLDDT	85.18
A0A0Q5UVU2	rank_1_model_2_seed_0 pLDDT	79.3
A0A0Q5ZRL4	rank_1_model_4_seed_0 pLDDT	70.66
A0A0Q6EKJ6	rank_1_model_3_seed_0 pLDDT	88.71
A0A0Q6NM33	rank_1_model_2_seed_0 pLDDT	88.49
A0A0Q6RVN3	rank_1_model_5_seed_0 pLDDT	71.36
A0A0Q6UX88	rank_1_model_2_seed_0 pLDDT	97.25
A0A0Q7I7Q2	rank_1_model_2_seed_0 pLDDT	94.19
A0A0Q7XFB7	rank_1_model_3_seed_0 pLDDT	84.26
A0A0Q7XMV6	rank_1_model_3_seed_0 pLDDT	94.25
A0A0Q7XU22	rank_1_model_2_seed_0 pLDDT	82.57
A0A0Q7Y1L9	rank_1_model_2_seed_0 pLDDT	95.42
A0A0Q8IRY9	rank_1_model_2_seed_0 pLDDT	97.74
A0A0Q8QZU3	rank_1_model_3_seed_0 pLDDT	81.28
A0A0Q8R3Z6	rank_1_model_3_seed_0 pLDDT	80.89
A0A0Q9ZBQ1	rank_1_model_4_seed_0 pLDDT	69.61
A0A0Q9ZMU2	rank_1_model_2_seed_0 pLDDT	81.54
A0A0Q9ZNB3	rank_1_model_4_seed_0 pLDDT	85.28
A0A0R3L5C5	rank_1_model_3_seed_0 pLDDT	85.44
A0A0R9MRC5	rank_1_model_1_seed_0 pLDDT	90.12
A0A0R9N3P5	rank_1_model_5_seed_0 pLDDT	70.49
A0A0S1S4K2	rank_1_model_4_seed_0 pLDDT	76.94
A0A0S1SAU8	rank_1_model_4_seed_0 pLDDT	78.49
A0A0S2EQH9	rank_1_model_5_seed_0 pLDDT	96.05
A0A0S4P175	rank_1_model_1_seed_0 pLDDT	88.57
A0A0S4PAS9	rank_1_model_3_seed_0 pLDDT	91.87
A0A0T1XPG5	rank_1_model_3_seed_0 pLDDT	80.06
A0A0T2MN14	rank_1_model_2_seed_0 pLDDT	97.71
A0A0T5P5H2	rank_1_model_4_seed_0 pLDDT	94.26
A0A0T5PAL4	rank_1_model_4_seed_0 pLDDT	72.34
A0A0T5PAS6	rank_1_model_3_seed_0 pLDDT	81.26
A0A0T5PBI8	rank_1_model_4_seed_0 pLDDT	76.76
A0A0T6TY17	rank_1_model_4_seed_0 pLDDT	83.63
A0A0T6ZV37	rank_1_model_3_seed_0 pLDDT	96.39
A0A0T7ENF0	rank_1_model_2_seed_0 pLDDT	84.19
A0A0U9HQA0	rank_1_model_1_seed_0 pLDDT	86.4
A0A0U9HSA0	rank_1_model_2_seed_0 pLDDT	89.1
A0A0V9J6R9	rank_1_model_2_seed_0 pLDDT	88.31
A0A0W1L8U6	rank_1_model_2_seed_0 pLDDT	80.42
A0A0W4RT96	rank_1_model_1_seed_0 pLDDT	90.12
A0A0W7WI73	rank_1_model_2_seed_0 pLDDT	91.68
A0A0W7WLK4	rank_1_model_3_seed_0 pLDDT	85.23
A0A0W8EI81	rank_1_model_2_seed_0 pLDDT	76.18
A0A0X4ERR1	rank_1_model_1_seed_0 pLDDT	77.69
A0A0X7A7I9	rank_1_model_2_seed_0 pLDDT	94.73
A0A0X8G8F3	rank_1_model_3_seed_0 pLDDT	83.18
A0A0Y0FXZ8	rank_1_model_3_seed_0 pLDDT	81.16
A0A100VCA0	rank_1_model_2_seed_0 pLDDT	88.85
A0A101CFB1	rank_1_model_2_seed_0 pLDDT	75.63
A0A101FJN3	rank_1_model_2_seed_0 pLDDT	81.85
A0A101LHK7	rank_1_model_1_seed_0 pLDDT	77.34
A0A101LP50	rank_1_model_1_seed_0 pLDDT	67.56
A0A101M659	rank_1_model_2_seed_0 pLDDT	90.73
A0A106C1S6	rank_1_model_4_seed_0 pLDDT	92.56
A0A110B778	rank_1_model_4_seed_0 pLDDT	67.49
A0A125QJT9	rank_1_model_2_seed_0 pLDDT	88.91
A0A126Q5A8	rank_1_model_4_seed_0 pLDDT	80.23
A0A126V0L5	rank_1_model_1_seed_0 pLDDT	78.12
A0A136H8F4	rank_1_model_4_seed_0 pLDDT	83.9
A0A136HRJ0	rank_1_model_4_seed_0 pLDDT	79.88
A0A140FWF1	rank_1_model_2_seed_0 pLDDT	94.74
A0A143HJB4	rank_1_model_5_seed_0 pLDDT	96.75
A0A143HKL0	rank_1_model_5_seed_0 pLDDT	88.79
A0A147H1H0	rank_1_model_4_seed_0 pLDDT	79.82
A0A150U707	rank_1_model_5_seed_0 pLDDT	87.08
A0A150U771	rank_1_model_2_seed_0 pLDDT	97.47
A0A154IDK8	rank_1_model_5_seed_0 pLDDT	95.46
A0A155KCY2	rank_1_model_5_seed_0 pLDDT	90.33
A0A156JKV7	rank_1_model_5_seed_0 pLDDT	68.44
A0A157KHZ5	rank_1_model_4_seed_0 pLDDT	87.96
A0A158DYC2	rank_1_model_2_seed_0 pLDDT	86.54
A0A158E020	rank_1_model_2_seed_0 pLDDT	82.31
A0A158E081	rank_1_model_1_seed_0 pLDDT	86.13
A0A161UPF4	rank_1_model_3_seed_0 pLDDT	88.78
A0A165PNB2	rank_1_model_4_seed_0 pLDDT	78.91
A0A165QDU1	rank_1_model_3_seed_0 pLDDT	78.39
A0A165WKC4	rank_1_model_5_seed_0 pLDDT	89.77
A0A165WKD7	rank_1_model_2_seed_0 pLDDT	86.73
A0A165X9Q2	rank_1_model_4_seed_0 pLDDT	81.7
A0A167ERT9	rank_1_model_5_seed_0 pLDDT	72.79
A0A167IU92	rank_1_model_3_seed_0 pLDDT	87.73
A0A169QB70	rank_1_model_2_seed_0 pLDDT	85.78
A0A170Q066	rank_1_model_3_seed_0 pLDDT	96.5
A0A172WPL0	rank_1_model_5_seed_0 pLDDT	87.3
A0A172WSB5	rank_1_model_5_seed_0 pLDDT	84.03
A0A172WSH1	rank_1_model_2_seed_0 pLDDT	95.23
A0A173HG01	rank_1_model_3_seed_0 pLDDT	93.24
A0A173HG57	rank_1_model_5_seed_0 pLDDT	88.84
A0A176EYX7	rank_1_model_4_seed_0 pLDDT	75.4
A0A176T7Z2	rank_1_model_2_seed_0 pLDDT	84.59
A0A176Z3N9	rank_1_model_3_seed_0 pLDDT	88.25
A0A176Z3U1	rank_1_model_3_seed_0 pLDDT	96.88
A0A178I1I8	rank_1_model_2_seed_0 pLDDT	97.58
A0A179BDY2	rank_1_model_2_seed_0 pLDDT	94.42
A0A179PH73	rank_1_model_3_seed_0 pLDDT	90.55
A0A192CK39	rank_1_model_5_seed_0 pLDDT	87.27
A0A192CLF3	rank_1_model_5_seed_0 pLDDT	91.55
A0A199XT52	rank_1_model_4_seed_0 pLDDT	79.81
A0A1A6L0G2	rank_1_model_2_seed_0 pLDDT	85.26
A0A1A7BCG0	rank_1_model_2_seed_0 pLDDT	85.8
A0A1A7BCI7	rank_1_model_2_seed_0 pLDDT	78.71
A0A1A9AX37	rank_1_model_4_seed_0 pLDDT	85.89
A0A1A9F9I2	rank_1_model_5_seed_0 pLDDT	90.43
A0A1A9FAJ1	rank_1_model_4_seed_0 pLDDT	86.01
A0A1B0ZPU2	rank_1_model_3_seed_0 pLDDT	66.97
A0A1B0ZPU8	rank_1_model_4_seed_0 pLDDT	76.93
A0A1B0ZPX7	rank_1_model_3_seed_0 pLDDT	83.69
A0A1B1CJ08	rank_1_model_5_seed_0 pLDDT	95.68
A0A1B3N1M2	rank_1_model_1_seed_0 pLDDT	87.12
A0A1B3N9V6	rank_1_model_4_seed_0 pLDDT	65.96
A0A1B6YJ66	rank_1_model_3_seed_0 pLDDT	80.24
A0A1B6YJ72	rank_1_model_3_seed_0 pLDDT	82.98
A0A1B7HY13	rank_1_model_2_seed_0 pLDDT	80.81
A0A1B7HY95	rank_1_model_2_seed_0 pLDDT	86.2
A0A1B9PRD9	rank_1_model_5_seed_0 pLDDT	84.93
A0A1C0NUJ2	rank_1_model_2_seed_0 pLDDT	89.29
A0A1C0NUJ3	rank_1_model_2_seed_0 pLDDT	69.8
A0A1C2C478	rank_1_model_3_seed_0 pLDDT	85.16
A0A1C2DYT8	rank_1_model_2_seed_0 pLDDT	96.51
A0A1C2K582	rank_1_model_4_seed_0 pLDDT	92.56
A0A1C3FG55	rank_1_model_2_seed_0 pLDDT	85.42
A0A1C3FG60	rank_1_model_2_seed_0 pLDDT	90.07
A0A1C3VI15	rank_1_model_3_seed_0 pLDDT	93.43
A0A1C3VQY5	rank_1_model_4_seed_0 pLDDT	78.49
A0A1C3W8V9	rank_1_model_4_seed_0 pLDDT	91.95
A0A1C3WBB0	rank_1_model_3_seed_0 pLDDT	97.67
A0A1C3WC31	rank_1_model_4_seed_0 pLDDT	90.22
A0A1C3X1A8	rank_1_model_3_seed_0 pLDDT	97.48
A0A1C4EI28	rank_1_model_5_seed_0 pLDDT	87.95
A0A1C4EI56	rank_1_model_5_seed_0 pLDDT	75.1
A0A1C6Z0H6	rank_1_model_2_seed_0 pLDDT	86.23
A0A1E2VI94	rank_1_model_5_seed_0 pLDDT	86.75
A0A1E2VIM3	rank_1_model_3_seed_0 pLDDT	88.58
A0A1E3VFY1	rank_1_model_3_seed_0 pLDDT	95.57
A0A1E3VG15	rank_1_model_2_seed_0 pLDDT	96.09
A0A1E3VKZ0	rank_1_model_1_seed_0 pLDDT	91.14
A0A1E4E0T1	rank_1_model_2_seed_0 pLDDT	97.58
A0A1E4FVU4	rank_1_model_2_seed_0 pLDDT	97.27
A0A1E4GK87	rank_1_model_2_seed_0 pLDDT	96.89
A0A1E5IS65	rank_1_model_2_seed_0 pLDDT	80.01
A0A1E5XWG6	rank_1_model_4_seed_0 pLDDT	79.91
A0A1E7X6E2	rank_1_model_3_seed_0 pLDDT	92.18
A0A1E7X6K0	rank_1_model_3_seed_0 pLDDT	72.34
A0A1G3DPM1	rank_1_model_3_seed_0 pLDDT	91.21
A0A1G5C5X8	rank_1_model_2_seed_0 pLDDT	74.11
A0A1G7GNH4	rank_1_model_2_seed_0 pLDDT	75.23
A0A1G7GNH9	rank_1_model_4_seed_0 pLDDT	69.32
A0A1G7P5Y5	rank_1_model_2_seed_0 pLDDT	83.82
A0A1G7QW30	rank_1_model_1_seed_0 pLDDT	87.12
A0A1G7R827	rank_1_model_4_seed_0 pLDDT	91.41
A0A1G7SVG9	rank_1_model_2_seed_0 pLDDT	72.07
A0A1G9PHQ9	rank_1_model_2_seed_0 pLDDT	88.15
A0A1G9RU20	rank_1_model_4_seed_0 pLDDT	84.4
A0A1H0ASI7	rank_1_model_1_seed_0 pLDDT	70.76
A0A1H0HWV8	rank_1_model_2_seed_0 pLDDT	91.39
A0A1H0LBM5	rank_1_model_3_seed_0 pLDDT	87.54
A0A1H0YD76	rank_1_model_3_seed_0 pLDDT	94.74
A0A1H1CZ03	rank_1_model_3_seed_0 pLDDT	89.67
A0A1H1IC60	rank_1_model_4_seed_0 pLDDT	75.9
A0A1H1NVF3	rank_1_model_3_seed_0 pLDDT	79.94
A0A1H1Q8G7	rank_1_model_3_seed_0 pLDDT	74.96
A0A1H1Q8V2	rank_1_model_2_seed_0 pLDDT	80.05
A0A1H1Q947	rank_1_model_2_seed_0 pLDDT	74.13
A0A1H1Q969	rank_1_model_2_seed_0 pLDDT	69.19
A0A1H2B7H9	rank_1_model_2_seed_0 pLDDT	91.84
A0A1H2B7W4	rank_1_model_5_seed_0 pLDDT	89.71
A0A1H2TCF3	rank_1_model_5_seed_0 pLDDT	91.32
A0A1H2ZM29	rank_1_model_4_seed_0 pLDDT	85.54
A0A1H3GNH5	rank_1_model_4_seed_0 pLDDT	87.4
A0A1H3IM61	rank_1_model_2_seed_0 pLDDT	96.81
A0A1H3N6U3	rank_1_model_2_seed_0 pLDDT	72.13
A0A1H3VIS5	rank_1_model_4_seed_0 pLDDT	72.91
A0A1H3VIX4	rank_1_model_4_seed_0 pLDDT	80.46
A0A1H4FQM5	rank_1_model_4_seed_0 pLDDT	88.16
A0A1H4FQV8	rank_1_model_5_seed_0 pLDDT	93.53
A0A1H5J115	rank_1_model_5_seed_0 pLDDT	89.87
A0A1H5J1X9	rank_1_model_1_seed_0 pLDDT	91.8
A0A1H5V413	rank_1_model_2_seed_0 pLDDT	87.99
A0A1H6AGL6	rank_1_model_4_seed_0 pLDDT	79.92
A0A1H6AGS6	rank_1_model_2_seed_0 pLDDT	86.93
A0A1H6HY36	rank_1_model_3_seed_0 pLDDT	96.99
A0A1H6M6T1	rank_1_model_2_seed_0 pLDDT	88.96
A0A1H6XA45	rank_1_model_2_seed_0 pLDDT	94.64
A0A1H7CS51	rank_1_model_3_seed_0 pLDDT	81.77
A0A1H8DHZ9	rank_1_model_4_seed_0 pLDDT	89.39
A0A1H8ELQ1	rank_1_model_5_seed_0 pLDDT	86.78
A0A1H8EMM2	rank_1_model_1_seed_0 pLDDT	89.72
A0A1H8ENG8	rank_1_model_3_seed_0 pLDDT	87.16
A0A1H8Q201	rank_1_model_1_seed_0 pLDDT	68.96
A0A1H8T1M8	rank_1_model_5_seed_0 pLDDT	78.9
A0A1H8T1S1	rank_1_model_3_seed_0 pLDDT	82.91
A0A1H8VB51	rank_1_model_2_seed_0 pLDDT	87.93
A0A1H8VEA4	rank_1_model_2_seed_0 pLDDT	84.42
A0A1H8VED9	rank_1_model_3_seed_0 pLDDT	84.97
A0A1H8VES4	rank_1_model_3_seed_0 pLDDT	86.28
A0A1H8X1W4	rank_1_model_4_seed_0 pLDDT	82.13
A0A1H9CC87	rank_1_model_2_seed_0 pLDDT	93.13
A0A1H9DLA9	rank_1_model_4_seed_0 pLDDT	69.28
A0A1H9J739	rank_1_model_2_seed_0 pLDDT	67.94
A0A1I0BBP0	rank_1_model_2_seed_0 pLDDT	52.97
A0A1I0BSY7	rank_1_model_2_seed_0 pLDDT	60.56
A0A1I1MPC6	rank_1_model_1_seed_0 pLDDT	91.86
A0A1I2FP41	rank_1_model_4_seed_0 pLDDT	80.35
A0A1I2JCX1	rank_1_model_2_seed_0 pLDDT	94.43
A0A1I2Q2F8	rank_1_model_2_seed_0 pLDDT	66.69
A0A1I2TPJ4	rank_1_model_3_seed_0 pLDDT	80.48
A0A1I2WI25	rank_1_model_4_seed_0 pLDDT	84.55
A0A1I3PBZ9	rank_1_model_4_seed_0 pLDDT	85.6
A0A1I4Y2G5	rank_1_model_1_seed_0 pLDDT	94.73
A0A1I4Y2X3	rank_1_model_3_seed_0 pLDDT	97.71
A0A1I5FIU8	rank_1_model_3_seed_0 pLDDT	85.08
A0A1I6CVY4	rank_1_model_1_seed_0 pLDDT	89.71
A0A1I6QF04	rank_1_model_5_seed_0 pLDDT	73.88
A0A1I6ZD22	rank_1_model_4_seed_0 pLDDT	71.37
A0A1I7H0J4	rank_1_model_1_seed_0 pLDDT	85.78
A0A1I7JAQ8	rank_1_model_1_seed_0 pLDDT	68.98
A0A1J0WJG5	rank_1_model_3_seed_0 pLDDT	87.51
A0A1J5ISB6	rank_1_model_4_seed_0 pLDDT	83.18
A0A1J5J3W5	rank_1_model_3_seed_0 pLDDT	71.64
A0A1J5J557	rank_1_model_2_seed_0 pLDDT	83.18
A0A1J5JBH5	rank_1_model_2_seed_0 pLDDT	92.12
A0A1J5JHP5	rank_1_model_4_seed_0 pLDDT	74.96
A0A1J5VTI7	rank_1_model_4_seed_0 pLDDT	88.02
A0A1J6YH13	rank_1_model_5_seed_0 pLDDT	70.52
A0A1J8PAB6	rank_1_model_2_seed_0 pLDDT	73.72
A0A1L3L4B9	rank_1_model_1_seed_0 pLDDT	52.38
A0A1L3LNC4	rank_1_model_1_seed_0 pLDDT	52.38
A0A1L7I340	rank_1_model_2_seed_0 pLDDT	84.19
A0A1M4N253	rank_1_model_4_seed_0 pLDDT	75.38
A0A1M4VU06	rank_1_model_1_seed_0 pLDDT	87
A0A1M5A0L1	rank_1_model_5_seed_0 pLDDT	96.42
A0A1M5ARL3	rank_1_model_3_seed_0 pLDDT	83.33
A0A1M5ARS5	rank_1_model_2_seed_0 pLDDT	88.71
A0A1M5IIW8	rank_1_model_4_seed_0 pLDDT	83.83
A0A1M5LZK2	rank_1_model_4_seed_0 pLDDT	74.81
A0A1M5QBZ0	rank_1_model_5_seed_0 pLDDT	90.45
A0A1M5QCC9	rank_1_model_3_seed_0 pLDDT	89.01
A0A1M5VQS6	rank_1_model_4_seed_0 pLDDT	77.3
A0A1M5VQU7	rank_1_model_1_seed_0 pLDDT	77.1
A0A1M6F1M1	rank_1_model_3_seed_0 pLDDT	81.17
A0A1M6F7P8	rank_1_model_3_seed_0 pLDDT	70.04
A0A1M6KPX3	rank_1_model_2_seed_0 pLDDT	86.88
A0A1M6KUB8	rank_1_model_4_seed_0 pLDDT	78.69
A0A1M6XH76	rank_1_model_4_seed_0 pLDDT	60.7
A0A1M7H8C1	rank_1_model_5_seed_0 pLDDT	97.22
A0A1M7H8Y3	rank_1_model_3_seed_0 pLDDT	82.11
A0A1M7KEM7	rank_1_model_1_seed_0 pLDDT	74.05
A0A1M7NPW9	rank_1_model_5_seed_0 pLDDT	80.24
A0A1M7PHV7	rank_1_model_4_seed_0 pLDDT	65.51
A0A1M7SLC3	rank_1_model_2_seed_0 pLDDT	90.72
A0A1M7SLF5	rank_1_model_3_seed_0 pLDDT	78.3
A0A1M7SLH1	rank_1_model_4_seed_0 pLDDT	75.76
A0A1M7SXL9	rank_1_model_3_seed_0 pLDDT	78.77
A0A1M7UID8	rank_1_model_4_seed_0 pLDDT	87.68
A0A1N6W6C8	rank_1_model_2_seed_0 pLDDT	96.73
A0A1N6WW47	rank_1_model_2_seed_0 pLDDT	71.18
A0A1N6WWD8	rank_1_model_2_seed_0 pLDDT	69.52
A0A1N7BPN4	rank_1_model_2_seed_0 pLDDT	63.25
A0A1P9WUY6	rank_1_model_5_seed_0 pLDDT	71.93
A0A1P9WZP8	rank_1_model_3_seed_0 pLDDT	85.92
A0A1Q2H201	rank_1_model_3_seed_0 pLDDT	86.77
A0A1Q3Z5G7	rank_1_model_3_seed_0 pLDDT	80.71
A0A1Q5SCI8	rank_1_model_2_seed_0 pLDDT	70.98
A0A1Q8F005	rank_1_model_3_seed_0 pLDDT	81.93
A0A1Q9G774	rank_1_model_5_seed_0 pLDDT	73.65
A0A1S1N3A4	rank_1_model_4_seed_0 pLDDT	88.58
A0A1S1N4H5	rank_1_model_5_seed_0 pLDDT	78.78
A0A1S1TVE1	rank_1_model_3_seed_0 pLDDT	92.89
A0A1S6HMJ4	rank_1_model_2_seed_0 pLDDT	84.74
A0A1S6HML4	rank_1_model_3_seed_0 pLDDT	86.5
A0A1S6HR98	rank_1_model_1_seed_0 pLDDT	82.69
A0A1S6HRF4	rank_1_model_4_seed_0 pLDDT	83.66
A0A1S6HVD1	rank_1_model_3_seed_0 pLDDT	86.66
A0A1S7MUE1	rank_1_model_2_seed_0 pLDDT	94.72
A0A1S8GSK9	rank_1_model_5_seed_0 pLDDT	83.04
A0A1T4SFA1	rank_1_model_3_seed_0 pLDDT	83.19
A0A1V0B6K3	rank_1_model_2_seed_0 pLDDT	85.34
A0A1V2ETT4	rank_1_model_3_seed_0 pLDDT	77.18
A0A1V2EU65	rank_1_model_3_seed_0 pLDDT	77.44
A0A1V9U9A9	rank_1_model_4_seed_0 pLDDT	92.22
A0A1W2CA43	rank_1_model_5_seed_0 pLDDT	94.19
A0A1W2D739	rank_1_model_4_seed_0 pLDDT	76.49
A0A1W2EHB2	rank_1_model_2_seed_0 pLDDT	87.55
A0A1W2EHC2	rank_1_model_1_seed_0 pLDDT	92.67
A0A1W2GJL9	rank_1_model_1_seed_0 pLDDT	64.29
A0A1W2GJW6	rank_1_model_2_seed_0 pLDDT	76.14
A0A1X3I9L7	rank_1_model_5_seed_0 pLDDT	86.75
A0A1X3J3F2	rank_1_model_4_seed_0 pLDDT	87.09
A0A1X3KFV2	rank_1_model_5_seed_0 pLDDT	86.75
A0A1X3L4Q9	rank_1_model_4_seed_0 pLDDT	87.09
A0A1X3LI23	rank_1_model_5_seed_0 pLDDT	86.79
A0A1X3LVR7	rank_1_model_5_seed_0 pLDDT	86.75
A0A1X7LG41	rank_1_model_1_seed_0 pLDDT	83.38
A0A1Y0MFG4	rank_1_model_4_seed_0 pLDDT	79.37
A0A1Y5H4M9	rank_1_model_1_seed_0 pLDDT	51.16
A0A1Y6EKG3	rank_1_model_2_seed_0 pLDDT	80.43
A0A1Y6EL73	rank_1_model_4_seed_0 pLDDT	81.8
A0A1Z3V2R8	rank_1_model_5_seed_0 pLDDT	86.79
A0A1Z4ACN6	rank_1_model_1_seed_0 pLDDT	90.7
A0A200L6F4	rank_1_model_2_seed_0 pLDDT	88.94
A0A210GGM8	rank_1_model_5_seed_0 pLDDT	86.73
A0A210XZS1	rank_1_model_2_seed_0 pLDDT	94.05
A0A212I333	rank_1_model_2_seed_0 pLDDT	90.42
A0A212IHY9	rank_1_model_2_seed_0 pLDDT	90.42
A0A212II93	rank_1_model_2_seed_0 pLDDT	66.72
A0A220RIQ5	rank_1_model_5_seed_0 pLDDT	83.93
A0A220RIX2	rank_1_model_4_seed_0 pLDDT	78.44
A0A220UIT2	rank_1_model_2_seed_0 pLDDT	92.08
A0A222EVC4	rank_1_model_4_seed_0 pLDDT	77.03
A0A222F4A7	rank_1_model_3_seed_0 pLDDT	94.18
A0A222QJS5	rank_1_model_4_seed_0 pLDDT	87.1
A0A222X3F0	rank_1_model_4_seed_0 pLDDT	65.74
A0A225MWQ8	rank_1_model_2_seed_0 pLDDT	82.12
A0A225MWZ5	rank_1_model_2_seed_0 pLDDT	86.86
A0A226HVE6	rank_1_model_2_seed_0 pLDDT	97.09
A0A228GM08	rank_1_model_3_seed_0 pLDDT	87.32
A0A228JSH7	rank_1_model_2_seed_0 pLDDT	88.8
A0A228PCM9	rank_1_model_3_seed_0 pLDDT	90.53
A0A231HI36	rank_1_model_5_seed_0 pLDDT	83.24
A0A237F7I2	rank_1_model_5_seed_0 pLDDT	86.74
A0A238L7F7	rank_1_model_4_seed_0 pLDDT	89.68
A0A238LHB5	rank_1_model_3_seed_0 pLDDT	93.37
A0A238YR07	rank_1_model_5_seed_0 pLDDT	78.66
A0A238YRA4	rank_1_model_2_seed_0 pLDDT	88.35
A0A238YRQ3	rank_1_model_2_seed_0 pLDDT	89.03
A0A238YRV4	rank_1_model_2_seed_0 pLDDT	84.29
A0A238YT82	rank_1_model_1_seed_0 pLDDT	77.87
A0A238ZB43	rank_1_model_3_seed_0 pLDDT	74.81
A0A238ZMC2	rank_1_model_5_seed_0 pLDDT	87.6
A0A238ZMJ4	rank_1_model_1_seed_0 pLDDT	70.76
A0A238ZMK3	rank_1_model_4_seed_0 pLDDT	72.39
A0A239I9A0	rank_1_model_1_seed_0 pLDDT	54.58
A0A239KJ07	rank_1_model_5_seed_0 pLDDT	80.39
A0A241TAE9	rank_1_model_2_seed_0 pLDDT	83.48
A0A243SC10	rank_1_model_4_seed_0 pLDDT	74.42
A0A246FK76	rank_1_model_4_seed_0 pLDDT	60.1
A0A246NVB0	rank_1_model_4_seed_0 pLDDT	86.31
A0A246S5A4	rank_1_model_2_seed_0 pLDDT	86.89
A0A246TXR9	rank_1_model_2_seed_0 pLDDT	95.91
A0A248KA31	rank_1_model_5_seed_0 pLDDT	70.54
A0A248KBG0	rank_1_model_3_seed_0 pLDDT	88.41
A0A248WG25	rank_1_model_4_seed_0 pLDDT	92.54
A0A248WHQ1	rank_1_model_3_seed_0 pLDDT	93.89
A0A249PKX9	rank_1_model_2_seed_0 pLDDT	95.45
A0A249PTX6	rank_1_model_3_seed_0 pLDDT	96.39
A0A254QHN2	rank_1_model_2_seed_0 pLDDT	60.96
A0A254R3F5	rank_1_model_3_seed_0 pLDDT	87.04
A0A254R8E7	rank_1_model_2_seed_0 pLDDT	80
A0A254V0Q1	rank_1_model_1_seed_0 pLDDT	73.99
A0A257G1I6	rank_1_model_2_seed_0 pLDDT	57.97
A0A257HPY7	rank_1_model_4_seed_0 pLDDT	59.42
A0A257HPZ1	rank_1_model_4_seed_0 pLDDT	75.47
A0A257JKG9	rank_1_model_2_seed_0 pLDDT	93.76
A0A257JLI3	rank_1_model_3_seed_0 pLDDT	85.62
A0A257JT62	rank_1_model_5_seed_0 pLDDT	75.6
A0A257JTB8	rank_1_model_2_seed_0 pLDDT	75
A0A257JTJ4	rank_1_model_4_seed_0 pLDDT	87.16
A0A258GUG8	rank_1_model_4_seed_0 pLDDT	70.4
A0A258GV54	rank_1_model_3_seed_0 pLDDT	66.84
A0A259LMD6	rank_1_model_3_seed_0 pLDDT	84.92
A0A259LNW6	rank_1_model_4_seed_0 pLDDT	69.12
A0A259M7Q4	rank_1_model_4_seed_0 pLDDT	77.17
A0A259M9B6	rank_1_model_1_seed_0 pLDDT	84.29
A0A259TWB8	rank_1_model_4_seed_0 pLDDT	66.99
A0A259U2M6	rank_1_model_2_seed_0 pLDDT	69.06
A0A265B0M9	rank_1_model_5_seed_0 pLDDT	70.56
A0A265URL7	rank_1_model_3_seed_0 pLDDT	71.36
A0A269PN07	rank_1_model_4_seed_0 pLDDT	80.25
A0A269PNH8	rank_1_model_3_seed_0 pLDDT	84.09
A0A271J1Q8	rank_1_model_2_seed_0 pLDDT	80.67
A0A271JG28	rank_1_model_3_seed_0 pLDDT	79.25
A0A285I2K8	rank_1_model_3_seed_0 pLDDT	91.7
A0A285I2X0	rank_1_model_4_seed_0 pLDDT	92.37
A0A285MDX7	rank_1_model_4_seed_0 pLDDT	84.63
A0A285Y402	rank_1_model_2_seed_0 pLDDT	95.47
A0A286G0K6	rank_1_model_2_seed_0 pLDDT	80.86
A0A286GJ58	rank_1_model_1_seed_0 pLDDT	57.44
A0A286GJY2	rank_1_model_2_seed_0 pLDDT	76.05
A0A290RYJ5	rank_1_model_4_seed_0 pLDDT	84.28
A0A290SRV5	rank_1_model_2_seed_0 pLDDT	79.85
A0A290T9I3	rank_1_model_2_seed_0 pLDDT	84.91
A0A291DZR3	rank_1_model_1_seed_0 pLDDT	86.53
A0A2A2GF75	rank_1_model_4_seed_0 pLDDT	71.7
A0A2A2MFK6	rank_1_model_2_seed_0 pLDDT	87.14
A0A2A2UVK3	rank_1_model_3_seed_0 pLDDT	82.48
A0A2A4G8P3	rank_1_model_2_seed_0 pLDDT	82.77
A0A2A4HPW6	rank_1_model_2_seed_0 pLDDT	73.39
A0A2A4NHA8	rank_1_model_2_seed_0 pLDDT	94.58
A0A2A4NHY1	rank_1_model_1_seed_0 pLDDT	88.95
A0A2A4UMA7	rank_1_model_3_seed_0 pLDDT	90.31
A0A2A4V1H7	rank_1_model_2_seed_0 pLDDT	93.09
A0A2A5A2H7	rank_1_model_3_seed_0 pLDDT	88.42
A0A2A5AK38	rank_1_model_2_seed_0 pLDDT	93.8
A0A2A5ASM1	rank_1_model_3_seed_0 pLDDT	94.47
A0A2A5FTT0	rank_1_model_2_seed_0 pLDDT	96.95
A0A2A5GRC8	rank_1_model_2_seed_0 pLDDT	97.51
A0A2A5HKC3	rank_1_model_1_seed_0 pLDDT	44.95
A0A2A5HRM4	rank_1_model_4_seed_0 pLDDT	84.92
A0A2A5R7E5	rank_1_model_4_seed_0 pLDDT	89.89
A0A2A5YG40	rank_1_model_2_seed_0 pLDDT	72.19
A0A2A5YH67	rank_1_model_4_seed_0 pLDDT	73.5
A0A2A5YHI0	rank_1_model_2_seed_0 pLDDT	91.08
A0A2A6D6C2	rank_1_model_3_seed_0 pLDDT	88.98
A0A2A6KA30	rank_1_model_1_seed_0 pLDDT	94.4
A0A2A6KU62	rank_1_model_5_seed_0 pLDDT	96.91
A0A2A6LQQ8	rank_1_model_3_seed_0 pLDDT	96.39
A0A2A6MVC8	rank_1_model_2_seed_0 pLDDT	88.38
A0A2A6PBG5	rank_1_model_4_seed_0 pLDDT	96.49
A0A2A6PX59	rank_1_model_3_seed_0 pLDDT	86.12
A0A2A6PX97	rank_1_model_4_seed_0 pLDDT	95.5
A0A2A9GMR7	rank_1_model_4_seed_0 pLDDT	69.34
A0A2B7MK12	rank_1_model_2_seed_0 pLDDT	86.5
A0A2C6E4P4	rank_1_model_3_seed_0 pLDDT	85.32
A0A2C7AD72	rank_1_model_4_seed_0 pLDDT	70.82
A0A2C9DD14	rank_1_model_3_seed_0 pLDDT	79.38
A0A2C9P1C0	rank_1_model_3_seed_0 pLDDT	89.71
A0A2C9XXP0	rank_1_model_3_seed_0 pLDDT	80.12
A0A2D2DJA0	rank_1_model_1_seed_0 pLDDT	91.57
A0A2D2DJB3	rank_1_model_1_seed_0 pLDDT	72.57
A0A2D2DMG8	rank_1_model_4_seed_0 pLDDT	87.48
A0A2D5DK77	rank_1_model_3_seed_0 pLDDT	72.21
A0A2D5S0K1	rank_1_model_2_seed_0 pLDDT	89.63
A0A2D6H5L1	rank_1_model_3_seed_0 pLDDT	68.72
A0A2D6UN62	rank_1_model_1_seed_0 pLDDT	81.9
A0A2D7AHP7	rank_1_model_2_seed_0 pLDDT	95.98
A0A2D7MRP9	rank_1_model_5_seed_0 pLDDT	83.31
A0A2D7MRS4	rank_1_model_3_seed_0 pLDDT	95.44
A0A2D7VRG9	rank_1_model_4_seed_0 pLDDT	40.13
A0A2D7Y2L5	rank_1_model_3_seed_0 pLDDT	53.23
A0A2D8A1H3	rank_1_model_4_seed_0 pLDDT	89.89
A0A2D8BRG6	rank_1_model_3_seed_0 pLDDT	75.68
A0A2D8EMJ1	rank_1_model_2_seed_0 pLDDT	85.1
A0A2D8HY24	rank_1_model_3_seed_0 pLDDT	92.5
A0A2D8LHR8	rank_1_model_5_seed_0 pLDDT	70.38
A0A2D8TNV7	rank_1_model_5_seed_0 pLDDT	94.68
A0A2D8TNX0	rank_1_model_2_seed_0 pLDDT	60.43
A0A2D9B9H3	rank_1_model_5_seed_0 pLDDT	86.71
A0A2E0IHY2	rank_1_model_2_seed_0 pLDDT	97.57
A0A2E0W5R9	rank_1_model_3_seed_0 pLDDT	81.9
A0A2E0YRB9	rank_1_model_4_seed_0 pLDDT	84.48
A0A2E1EKF9	rank_1_model_5_seed_0 pLDDT	97.29
A0A2E1TSB9	rank_1_model_3_seed_0 pLDDT	89.29
A0A2E2F3K8	rank_1_model_2_seed_0 pLDDT	60.43
A0A2E2GGM2	rank_1_model_3_seed_0 pLDDT	95.96
A0A2E2GHE9	rank_1_model_1_seed_0 pLDDT	85.83
A0A2E2GJK9	rank_1_model_2_seed_0 pLDDT	81.36
A0A2E2GKZ1	rank_1_model_4_seed_0 pLDDT	85.81
A0A2E2IRK9	rank_1_model_2_seed_0 pLDDT	78.01
A0A2E2LW96	rank_1_model_3_seed_0 pLDDT	75.69
A0A2E2RSL3	rank_1_model_2_seed_0 pLDDT	96.81
A0A2E2RTC9	rank_1_model_2_seed_0 pLDDT	71.91
A0A2E2SNT1	rank_1_model_1_seed_0 pLDDT	40.26
A0A2E2XVN3	rank_1_model_4_seed_0 pLDDT	93.44
A0A2E3F1R9	rank_1_model_4_seed_0 pLDDT	71.71
A0A2E3LKV5	rank_1_model_4_seed_0 pLDDT	89.51
A0A2E4HEM4	rank_1_model_2_seed_0 pLDDT	89.98
A0A2E4HEW5	rank_1_model_4_seed_0 pLDDT	66.88
A0A2E4HGE3	rank_1_model_4_seed_0 pLDDT	74.51
A0A2E4Q287	rank_1_model_4_seed_0 pLDDT	81.01
A0A2E4R4Z1	rank_1_model_2_seed_0 pLDDT	78.8
A0A2E5AAN3	rank_1_model_4_seed_0 pLDDT	86.76
A0A2E6K4N8	rank_1_model_4_seed_0 pLDDT	77.3
A0A2E7B9H7	rank_1_model_3_seed_0 pLDDT	66.12
A0A2E7B9K3	rank_1_model_5_seed_0 pLDDT	67.58
A0A2E7M395	rank_1_model_3_seed_0 pLDDT	80.17
A0A2E7YRG0	rank_1_model_4_seed_0 pLDDT	61.83
A0A2E8IR33	rank_1_model_4_seed_0 pLDDT	65.77
A0A2E9T003	rank_1_model_1_seed_0 pLDDT	85.77
A0A2G1BQ57	rank_1_model_2_seed_0 pLDDT	88.39
A0A2G1MBX0	rank_1_model_3_seed_0 pLDDT	78.76
A0A2G1VRL6	rank_1_model_2_seed_0 pLDDT	76.29
A0A2G1VS41	rank_1_model_2_seed_0 pLDDT	71.15
A0A2G1VS61	rank_1_model_2_seed_0 pLDDT	89.69
A0A2G2CR31	rank_1_model_2_seed_0 pLDDT	90.03
A0A2G2DJQ7	rank_1_model_2_seed_0 pLDDT	94.02
A0A2G2H1H1	rank_1_model_3_seed_0 pLDDT	85.22
A0A2G2IQ38	rank_1_model_4_seed_0 pLDDT	72.85
A0A2G2JZY9	rank_1_model_3_seed_0 pLDDT	77.93
A0A2G2MI55	rank_1_model_2_seed_0 pLDDT	72.19
A0A2G6F100	rank_1_model_2_seed_0 pLDDT	93.24
A0A2G6F5W3	rank_1_model_4_seed_0 pLDDT	81.03
A0A2G6IA78	rank_1_model_3_seed_0 pLDDT	90.99
A0A2H0QXF5	rank_1_model_4_seed_0 pLDDT	68.29
A0A2I0CKV4	rank_1_model_3_seed_0 pLDDT	93.24
A0A2I0CKY1	rank_1_model_5_seed_0 pLDDT	88.84
A0A2I5HI06	rank_1_model_5_seed_0 pLDDT	70.54
A0A2I5HI13	rank_1_model_5_seed_0 pLDDT	88.95
A0A2I8NT67	rank_1_model_2_seed_0 pLDDT	81.81
A0A2I8S4Y7	rank_1_model_5_seed_0 pLDDT	63.96
A0A2I8TJI2	rank_1_model_2_seed_0 pLDDT	69.75
A0A2J0NEC3	rank_1_model_2_seed_0 pLDDT	89.83
A0A2J0NGL9	rank_1_model_1_seed_0 pLDDT	83.2
A0A2J0PMB1	rank_1_model_1_seed_0 pLDDT	83.39
A0A2J7S8Q2	rank_1_model_2_seed_0 pLDDT	88.97
A0A2K0JH04	rank_1_model_2_seed_0 pLDDT	87.12
A0A2K3TMI6	rank_1_model_5_seed_0 pLDDT	86.8
A0A2K4ICY5	rank_1_model_2_seed_0 pLDDT	89.77
A0A2K4KFC2	rank_1_model_2_seed_0 pLDDT	93.18
A0A2K4L911	rank_1_model_3_seed_0 pLDDT	93.25
A0A2K4L925	rank_1_model_5_seed_0 pLDDT	87.64
A0A2K4PAV0	rank_1_model_5_seed_0 pLDDT	86.69
A0A2K4XEK5	rank_1_model_3_seed_0 pLDDT	85.5
A0A2K8KCA4	rank_1_model_4_seed_0 pLDDT	89.61
A0A2K8VIK2	rank_1_model_2_seed_0 pLDDT	78.19
A0A2K8X392	rank_1_model_3_seed_0 pLDDT	93.02
A0A2K8XGY2	rank_1_model_3_seed_0 pLDDT	83.45
A0A2K8XH29	rank_1_model_4_seed_0 pLDDT	83.89
A0A2K8XHA8	rank_1_model_4_seed_0 pLDDT	86.82
A0A2K8XHH9	rank_1_model_2_seed_0 pLDDT	74.73
A0A2K8Z5N3	rank_1_model_4_seed_0 pLDDT	77.4
A0A2K8ZIW5	rank_1_model_3_seed_0 pLDDT	88.47
A0A2K8ZS24	rank_1_model_4_seed_0 pLDDT	86.43
A0A2K9IH42	rank_1_model_4_seed_0 pLDDT	81.1
A0A2K9JUC6	rank_1_model_3_seed_0 pLDDT	85.8
A0A2K9PA07	rank_1_model_2_seed_0 pLDDT	77.5
A0A2K9PIS3	rank_1_model_4_seed_0 pLDDT	88.9
A0A2L0GG94	rank_1_model_4_seed_0 pLDDT	73.14
A0A2L0GG97	rank_1_model_2_seed_0 pLDDT	74.04
A0A2L0GGV0	rank_1_model_1_seed_0 pLDDT	89.31
A0A2L0GHR8	rank_1_model_4_seed_0 pLDDT	74.6
A0A2L0TYK9	rank_1_model_4_seed_0 pLDDT	67.46
A0A2L0VMH3	rank_1_model_3_seed_0 pLDDT	72.45
A0A2L1HKX8	rank_1_model_2_seed_0 pLDDT	87.74
A0A2L1HL03	rank_1_model_2_seed_0 pLDDT	88.79
A0A2L1S933	rank_1_model_2_seed_0 pLDDT	96.61
A0A2L1UKX3	rank_1_model_2_seed_0 pLDDT	75.95
A0A2L1UKX7	rank_1_model_4_seed_0 pLDDT	74.88
A0A2L2J920	rank_1_model_4_seed_0 pLDDT	86.94
A0A2L2J922	rank_1_model_5_seed_0 pLDDT	90.78
A0A2M7DIK6	rank_1_model_3_seed_0 pLDDT	69.46
A0A2M7ETK0	rank_1_model_3_seed_0 pLDDT	91.19
A0A2M7GKM4	rank_1_model_3_seed_0 pLDDT	83.77
A0A2M7HPM0	rank_1_model_3_seed_0 pLDDT	82.88
A0A2M7HPN0	rank_1_model_4_seed_0 pLDDT	91.7
A0A2M8QP13	rank_1_model_4_seed_0 pLDDT	60.82
A0A2M8QP16	rank_1_model_2_seed_0 pLDDT	79.26
A0A2M8R0A8	rank_1_model_1_seed_0 pLDDT	74.62
A0A2M8RAH8	rank_1_model_2_seed_0 pLDDT	90.21
A0A2M8VED8	rank_1_model_3_seed_0 pLDDT	76.13
A0A2N0CWV1	rank_1_model_4_seed_0 pLDDT	86.91
A0A2N0TXZ1	rank_1_model_4_seed_0 pLDDT	73.95
A0A2N0VMF5	rank_1_model_2_seed_0 pLDDT	87.31
A0A2N0W5R3	rank_1_model_2_seed_0 pLDDT	69.03
A0A2N1BG83	rank_1_model_1_seed_0 pLDDT	79.28
A0A2N1C9J3	rank_1_model_3_seed_0 pLDDT	82.76
A0A2N1CMC0	rank_1_model_2_seed_0 pLDDT	95.2
A0A2N1EQ63	rank_1_model_3_seed_0 pLDDT	93.46
A0A2N1HFV8	rank_1_model_3_seed_0 pLDDT	86.76
A0A2N1WLP0	rank_1_model_1_seed_0 pLDDT	79.27
A0A2N1WP57	rank_1_model_4_seed_0 pLDDT	87.38
A0A2N1XU24	rank_1_model_2_seed_0 pLDDT	92.13
A0A2N3BAE2	rank_1_model_2_seed_0 pLDDT	83.09
A0A2N3BAE8	rank_1_model_2_seed_0 pLDDT	76.78
A0A2N3C0T7	rank_1_model_3_seed_0 pLDDT	61.02
A0A2N3C0V2	rank_1_model_3_seed_0 pLDDT	88.08
A0A2N3DAL1	rank_1_model_2_seed_0 pLDDT	89.26
A0A2N3I0H1	rank_1_model_4_seed_0 pLDDT	84.67
A0A2N3IPH1	rank_1_model_2_seed_0 pLDDT	80.15
A0A2N3T155	rank_1_model_2_seed_0 pLDDT	73.44
A0A2N3TDH3	rank_1_model_5_seed_0 pLDDT	79.43
A0A2N4U3F2	rank_1_model_3_seed_0 pLDDT	84.96
A0A2N4UC73	rank_1_model_2_seed_0 pLDDT	88.19
A0A2N4VBV7	rank_1_model_2_seed_0 pLDDT	65.6
A0A2N5XSX0	rank_1_model_4_seed_0 pLDDT	82.41
A0A2N7CSX2	rank_1_model_4_seed_0 pLDDT	78.27
A0A2N7D8G4	rank_1_model_3_seed_0 pLDDT	91.97
A0A2N7HDW3	rank_1_model_2_seed_0 pLDDT	88.1
A0A2N7UK18	rank_1_model_2_seed_0 pLDDT	73.74
A0A2N7ZRZ6	rank_1_model_5_seed_0 pLDDT	83.12
A0A2N8M2V5	rank_1_model_4_seed_0 pLDDT	92.72
A0A2N8R9T0	rank_1_model_2_seed_0 pLDDT	84.38
A0A2N8R9V3	rank_1_model_1_seed_0 pLDDT	88.68
A0A2N8RCN9	rank_1_model_2_seed_0 pLDDT	85.1
A0A2N8RYF9	rank_1_model_3_seed_0 pLDDT	86.11
A0A2N8S6H5	rank_1_model_3_seed_0 pLDDT	84.1
A0A2N8S6I0	rank_1_model_5_seed_0 pLDDT	95
A0A2N8SNX7	rank_1_model_3_seed_0 pLDDT	88.75
A0A2P1VN01	rank_1_model_2_seed_0 pLDDT	85.07
A0A2P2EAU1	rank_1_model_2_seed_0 pLDDT	60.53
A0A2P2EAV3	rank_1_model_3_seed_0 pLDDT	80.26
A0A2P6CBA5	rank_1_model_5_seed_0 pLDDT	82.79
A0A2P7QH69	rank_1_model_4_seed_0 pLDDT	78.46
A0A2P7QH86	rank_1_model_2_seed_0 pLDDT	91.32
A0A2P7QHB1	rank_1_model_2_seed_0 pLDDT	76.09
A0A2P8VQB7	rank_1_model_2_seed_0 pLDDT	90.24
A0A2R4DB94	rank_1_model_5_seed_0 pLDDT	70.52
A0A2R4WPP0	rank_1_model_1_seed_0 pLDDT	78.8
A0A2R7KBT0	rank_1_model_2_seed_0 pLDDT	92.91
A0A2R7MZ68	rank_1_model_2_seed_0 pLDDT	79.05
A0A2R7P5X2	rank_1_model_2_seed_0 pLDDT	96.73
A0A2R7R9S6	rank_1_model_2_seed_0 pLDDT	92.93
A0A2R7UG56	rank_1_model_1_seed_0 pLDDT	92.61
A0A2S0HXG6	rank_1_model_3_seed_0 pLDDT	86.41
A0A2S1JSK3	rank_1_model_3_seed_0 pLDDT	69.98
A0A2S1JVP9	rank_1_model_3_seed_0 pLDDT	91.46
A0A2S1JVW6	rank_1_model_3_seed_0 pLDDT	73.3
A0A2S1JW82	rank_1_model_1_seed_0 pLDDT	91.87
A0A2S2CVK9	rank_1_model_2_seed_0 pLDDT	80.4
A0A2S2CVU0	rank_1_model_2_seed_0 pLDDT	82.8
A0A2S3VH77	rank_1_model_2_seed_0 pLDDT	88.2
A0A2S3VH94	rank_1_model_2_seed_0 pLDDT	93.89
A0A2S4AS41	rank_1_model_1_seed_0 pLDDT	80.74
A0A2S4Q8K6	rank_1_model_5_seed_0 pLDDT	68.3
A0A2S4Q8L0	rank_1_model_2_seed_0 pLDDT	89.92
A0A2S4RYA7	rank_1_model_2_seed_0 pLDDT	83.95
A0A2S4RYG1	rank_1_model_2_seed_0 pLDDT	88.97
A0A2S4SXA2	rank_1_model_3_seed_0 pLDDT	87.97
A0A2S4WVN7	rank_1_model_2_seed_0 pLDDT	82.09
A0A2S5E3B2	rank_1_model_2_seed_0 pLDDT	88.81
A0A2S6FSR6	rank_1_model_5_seed_0 pLDDT	89.73
A0A2S6IKQ3	rank_1_model_5_seed_0 pLDDT	89.82
A0A2S6IKW0	rank_1_model_4_seed_0 pLDDT	88.04
A0A2S6MS45	rank_1_model_1_seed_0 pLDDT	89.2
A0A2S6MS47	rank_1_model_2_seed_0 pLDDT	88.41
A0A2S6MSC1	rank_1_model_3_seed_0 pLDDT	97.63
A0A2S7UHH6	rank_1_model_3_seed_0 pLDDT	84.37
A0A2S7VC50	rank_1_model_4_seed_0 pLDDT	85.68
A0A2S7X9P1	rank_1_model_5_seed_0 pLDDT	88.76
A0A2S9B6R3	rank_1_model_2_seed_0 pLDDT	90.03
A0A2S9WRQ6	rank_1_model_2_seed_0 pLDDT	71.48
A0A2S9WRQ8	rank_1_model_4_seed_0 pLDDT	66.9
A0A2S9WRR6	rank_1_model_2_seed_0 pLDDT	65.61
A0A2S9WRR9	rank_1_model_4_seed_0 pLDDT	90.67
A0A2T0WJT0	rank_1_model_5_seed_0 pLDDT	89.28
A0A2T0WJX9	rank_1_model_2_seed_0 pLDDT	77.13
A0A2T0WND1	rank_1_model_3_seed_0 pLDDT	58.04
A0A2T0WWQ1	rank_1_model_4_seed_0 pLDDT	60.17
A0A2T1LM71	rank_1_model_2_seed_0 pLDDT	68.2
A0A2T1NAJ7	rank_1_model_4_seed_0 pLDDT	81.66
A0A2T2QIF9	rank_1_model_3_seed_0 pLDDT	95.85
A0A2T2QIG6	rank_1_model_1_seed_0 pLDDT	94.87
A0A2T3CJX2	rank_1_model_4_seed_0 pLDDT	89.48
A0A2T3J794	rank_1_model_4_seed_0 pLDDT	69.29
A0A2T3RLS3	rank_1_model_2_seed_0 pLDDT	88.62
A0A2T3TMT8	rank_1_model_1_seed_0 pLDDT	83.67
A0A2T4Y0Q9	rank_1_model_1_seed_0 pLDDT	83.07
A0A2T4YF35	rank_1_model_4_seed_0 pLDDT	85.05
A0A2T5K5T5	rank_1_model_2_seed_0 pLDDT	56.63
A0A2T5R9C6	rank_1_model_3_seed_0 pLDDT	73.08
A0A2T5RJ26	rank_1_model_4_seed_0 pLDDT	54.18
A0A2T5RJ30	rank_1_model_1_seed_0 pLDDT	54.47
A0A2T5RLQ7	rank_1_model_3_seed_0 pLDDT	82.13
A0A2T5XLD5	rank_1_model_2_seed_0 pLDDT	87.24
A0A2T5YPI9	rank_1_model_2_seed_0 pLDDT	81.72
A0A2T5YPJ9	rank_1_model_2_seed_0 pLDDT	93.57
A0A2T5ZN21	rank_1_model_2_seed_0 pLDDT	85.52
A0A2T8HTF6	rank_1_model_3_seed_0 pLDDT	94.48
A0A2T8HV57	rank_1_model_4_seed_0 pLDDT	65.18
A0A2T8LCU5	rank_1_model_5_seed_0 pLDDT	70.53
A0A2T8MCE6	rank_1_model_1_seed_0 pLDDT	90.31
A0A2T8QR44	rank_1_model_5_seed_0 pLDDT	70.54
A0A2T8QR63	rank_1_model_1_seed_0 pLDDT	90.33
A0A2T8XN59	rank_1_model_3_seed_0 pLDDT	88.98
A0A2T9I323	rank_1_model_1_seed_0 pLDDT	90.43
A0A2T9Q767	rank_1_model_1_seed_0 pLDDT	90.43
A0A2T9V334	rank_1_model_3_seed_0 pLDDT	88.53
A0A2T9V3A4	rank_1_model_3_seed_0 pLDDT	88.67
A0A2U1CHP5	rank_1_model_2_seed_0 pLDDT	84.81
A0A2U1QRR3	rank_1_model_4_seed_0 pLDDT	78.78
A0A2U1VTZ0	rank_1_model_4_seed_0 pLDDT	78.5
A0A2U2BTZ3	rank_1_model_4_seed_0 pLDDT	80.89
A0A2U2C3Q1	rank_1_model_2_seed_0 pLDDT	89.67
A0A2U2J0Q0	rank_1_model_3_seed_0 pLDDT	71.77
A0A2U2J0R1	rank_1_model_2_seed_0 pLDDT	76.69
A0A2U3F3E6	rank_1_model_3_seed_0 pLDDT	87.97
A0A2U3I143	rank_1_model_2_seed_0 pLDDT	78.99
A0A2U8G3X3	rank_1_model_3_seed_0 pLDDT	96.39
A0A2U8PCM4	rank_1_model_3_seed_0 pLDDT	97.67
A0A2U8PCR0	rank_1_model_1_seed_0 pLDDT	82.97
A0A2U8SRG1	rank_1_model_4_seed_0 pLDDT	85.06
A0A2U8SWP9	rank_1_model_1_seed_0 pLDDT	87.64
A0A2U8SYT8	rank_1_model_2_seed_0 pLDDT	92.75
A0A2U8WQS0	rank_1_model_4_seed_0 pLDDT	89.32
A0A2U8WYR4	rank_1_model_4_seed_0 pLDDT	66.38
A0A2U8Y8P6	rank_1_model_2_seed_0 pLDDT	89.19
A0A2U9NH20	rank_1_model_4_seed_0 pLDDT	88.28
A0A2U9U596	rank_1_model_4_seed_0 pLDDT	62.61
A0A2V3UVW9	rank_1_model_4_seed_0 pLDDT	66.95
A0A2V3UY23	rank_1_model_4_seed_0 pLDDT	79.17
A0A2V4A007	rank_1_model_2_seed_0 pLDDT	91.48
A0A2V4HKC5	rank_1_model_2_seed_0 pLDDT	87.73
A0A2V4HS65	rank_1_model_1_seed_0 pLDDT	89.73
A0A2V5CBM9	rank_1_model_3_seed_0 pLDDT	94.62
A0A2W0G2A6	rank_1_model_1_seed_0 pLDDT	83.39
A0A2W4BML0	rank_1_model_1_seed_0 pLDDT	91.42
A0A2W4C2Z8	rank_1_model_3_seed_0 pLDDT	76.88
A0A2W4CB57	rank_1_model_1_seed_0 pLDDT	77.72
A0A2W4T0S6	rank_1_model_2_seed_0 pLDDT	71.66
A0A2W4YLI6	rank_1_model_4_seed_0 pLDDT	68.02
A0A2W5F629	rank_1_model_1_seed_0 pLDDT	90.12
A0A2W6W6I2	rank_1_model_3_seed_0 pLDDT	83.18
A0A2W7KKN8	rank_1_model_4_seed_0 pLDDT	84.69
A0A2W7PWZ0	rank_1_model_5_seed_0 pLDDT	59.48
A0A2W7RW16	rank_1_model_5_seed_0 pLDDT	93.7
A0A2X1GTQ0	rank_1_model_2_seed_0 pLDDT	86.79
A0A2X2CUH2	rank_1_model_3_seed_0 pLDDT	95.19
A0A2X2PWQ0	rank_1_model_3_seed_0 pLDDT	83.58
A0A2X3EFR6	rank_1_model_2_seed_0 pLDDT	77.73
A0A2X6FSM3	rank_1_model_5_seed_0 pLDDT	87.57
A0A2X8CX03	rank_1_model_5_seed_0 pLDDT	87.56
A0A2Y0KYT9	rank_1_model_5_seed_0 pLDDT	86.84
A0A2Y0YF63	rank_1_model_5_seed_0 pLDDT	86.8
A0A2Y4XTE1	rank_1_model_5_seed_0 pLDDT	91.54
A0A2Y9TWZ6	rank_1_model_2_seed_0 pLDDT	79.19
A0A2Z2P530	rank_1_model_2_seed_0 pLDDT	72.2
A0A2Z3FX78	rank_1_model_3_seed_0 pLDDT	96.39
A0A2Z3X9F4	rank_1_model_2_seed_0 pLDDT	65.53
A0A2Z4JXL3	rank_1_model_2_seed_0 pLDDT	66.03
A0A2Z4JY20	rank_1_model_2_seed_0 pLDDT	82.69
A0A2Z4JY57	rank_1_model_4_seed_0 pLDDT	78.61
A0A2Z4K3B1	rank_1_model_4_seed_0 pLDDT	67.26
A0A2Z4K3T3	rank_1_model_2_seed_0 pLDDT	94.13
A0A2Z4K4H1	rank_1_model_3_seed_0 pLDDT	78.13
A0A2Z4K535	rank_1_model_2_seed_0 pLDDT	78.9
A0A2Z4RTH2	rank_1_model_1_seed_0 pLDDT	93.17
A0A315R376	rank_1_model_4_seed_0 pLDDT	81.73
A0A315WRQ8	rank_1_model_2_seed_0 pLDDT	93.42
A0A317FRN3	rank_1_model_1_seed_0 pLDDT	85.23
A0A323UAM0	rank_1_model_4_seed_0 pLDDT	81.82
A0A323UMI7	rank_1_model_4_seed_0 pLDDT	89.04
A0A327R960	rank_1_model_2_seed_0 pLDDT	82.46
A0A327WN09	rank_1_model_3_seed_0 pLDDT	82.5
A0A328B948	rank_1_model_4_seed_0 pLDDT	79.29
A0A329AMW4	rank_1_model_3_seed_0 pLDDT	93.11
A0A329HRF7	rank_1_model_1_seed_0 pLDDT	82.02
A0A329HSC2	rank_1_model_2_seed_0 pLDDT	88.22
A0A329HST2	rank_1_model_5_seed_0 pLDDT	87.97
A0A329YBY6	rank_1_model_5_seed_0 pLDDT	96.1
A0A330F7A2	rank_1_model_4_seed_0 pLDDT	86.95
A0A330G5W2	rank_1_model_3_seed_0 pLDDT	88.57
A0A330MLP5	rank_1_model_2_seed_0 pLDDT	83.91
A0A331LIL1	rank_1_model_3_seed_0 pLDDT	86.17
A0A331QKX1	rank_1_model_1_seed_0 pLDDT	81.1
A0A336QL20	rank_1_model_2_seed_0 pLDDT	90.53
A0A336QPZ9	rank_1_model_1_seed_0 pLDDT	64.54
A0A344R3C5	rank_1_model_2_seed_0 pLDDT	87.12
A0A344WDW1	rank_1_model_4_seed_0 pLDDT	80.75
A0A344WDW3	rank_1_model_4_seed_0 pLDDT	67.22
A0A346MX65	rank_1_model_3_seed_0 pLDDT	53.33
A0A348DC06	rank_1_model_5_seed_0 pLDDT	63.24
A0A348FY14	rank_1_model_1_seed_0 pLDDT	76.46
A0A348FY15	rank_1_model_2_seed_0 pLDDT	80
A0A348R681	rank_1_model_2_seed_0 pLDDT	63.26
A0A348SJS9	rank_1_model_4_seed_0 pLDDT	89.37
A0A349XUC7	rank_1_model_1_seed_0 pLDDT	91.86
A0A350GY16	rank_1_model_5_seed_0 pLDDT	88.3
A0A350JXQ9	rank_1_model_4_seed_0 pLDDT	81.31
A0A350JXR0	rank_1_model_4_seed_0 pLDDT	95.72
A0A350K0T8	rank_1_model_5_seed_0 pLDDT	86.92
A0A350K102	rank_1_model_2_seed_0 pLDDT	91.5
A0A350L6Z2	rank_1_model_3_seed_0 pLDDT	83.68
A0A350QL69	rank_1_model_3_seed_0 pLDDT	83.45
A0A350ZRR4	rank_1_model_2_seed_0 pLDDT	90.43
A0A350ZVT7	rank_1_model_5_seed_0 pLDDT	75.33
A0A351NNF0	rank_1_model_1_seed_0 pLDDT	63.89
A0A352G5K1	rank_1_model_3_seed_0 pLDDT	95.82
A0A352HXQ5	rank_1_model_5_seed_0 pLDDT	83.61
A0A352HXQ6	rank_1_model_3_seed_0 pLDDT	94.07
A0A352MIY7	rank_1_model_2_seed_0 pLDDT	87.87
A0A352MIY8	rank_1_model_2_seed_0 pLDDT	86.76
A0A353G3W7	rank_1_model_4_seed_0 pLDDT	97.1
A0A353M1Y8	rank_1_model_2_seed_0 pLDDT	92.34
A0A353M1Y9	rank_1_model_2_seed_0 pLDDT	95.73
A0A353M1Z0	rank_1_model_4_seed_0 pLDDT	85.05
A0A353MLW7	rank_1_model_2_seed_0 pLDDT	81.36
A0A353YD61	rank_1_model_2_seed_0 pLDDT	79.59
A0A356BGX2	rank_1_model_3_seed_0 pLDDT	87.26
A0A357KP15	rank_1_model_4_seed_0 pLDDT	71.68
A0A357PY39	rank_1_model_5_seed_0 pLDDT	87.6
A0A358RPK0	rank_1_model_1_seed_0 pLDDT	75.91
A0A358RSD6	rank_1_model_2_seed_0 pLDDT	91.96
A0A359MHB0	rank_1_model_2_seed_0 pLDDT	67.77
A0A364RDS6	rank_1_model_4_seed_0 pLDDT	75.12
A0A364RE09	rank_1_model_2_seed_0 pLDDT	62.67
A0A364RE98	rank_1_model_1_seed_0 pLDDT	79.57
A0A365PXK8	rank_1_model_5_seed_0 pLDDT	96.87
A0A365Q7W3	rank_1_model_4_seed_0 pLDDT	87.08
A0A365QQ11	rank_1_model_2_seed_0 pLDDT	86.79
A0A366F4C0	rank_1_model_4_seed_0 pLDDT	59.81
A0A366HE67	rank_1_model_1_seed_0 pLDDT	81.26
A0A366HEL2	rank_1_model_2_seed_0 pLDDT	88.09
A0A366HEP3	rank_1_model_4_seed_0 pLDDT	80.6
A0A366J1I0	rank_1_model_3_seed_0 pLDDT	85.21
A0A368CQ19	rank_1_model_1_seed_0 pLDDT	83.44
A0A368CRN1	rank_1_model_3_seed_0 pLDDT	94.01
A0A368N2N6	rank_1_model_4_seed_0 pLDDT	81.94
A0A368N667	rank_1_model_2_seed_0 pLDDT	79.91
A0A368W9L6	rank_1_model_2_seed_0 pLDDT	61.97
A0A368WB69	rank_1_model_2_seed_0 pLDDT	53.58
A0A368WDV5	rank_1_model_3_seed_0 pLDDT	75.76
A0A368X3R7	rank_1_model_2_seed_0 pLDDT	71.1
A0A368X5J7	rank_1_model_2_seed_0 pLDDT	69.57
A0A369AEW8	rank_1_model_5_seed_0 pLDDT	86.32
A0A369WBF2	rank_1_model_2_seed_0 pLDDT	97.7
A0A370H7B5	rank_1_model_2_seed_0 pLDDT	78.24
A0A370KXS4	rank_1_model_1_seed_0 pLDDT	53.07
A0A370Q7M3	rank_1_model_3_seed_0 pLDDT	91
A0A370SLH8	rank_1_model_2_seed_0 pLDDT	93.52
A0A371QJU6	rank_1_model_2_seed_0 pLDDT	88.11
A0A371QRP6	rank_1_model_2_seed_0 pLDDT	70.04
A0A371QRQ6	rank_1_model_3_seed_0 pLDDT	86.83
A0A371RGG1	rank_1_model_3_seed_0 pLDDT	85.75
A0A371RGK7	rank_1_model_2_seed_0 pLDDT	82.29
A0A371XAH0	rank_1_model_4_seed_0 pLDDT	74.1
A0A372E2K1	rank_1_model_4_seed_0 pLDDT	70.13
A0A376E9Z3	rank_1_model_2_seed_0 pLDDT	87.02
A0A376X548	rank_1_model_1_seed_0 pLDDT	71.8
A0A377NAF1	rank_1_model_2_seed_0 pLDDT	80.77
A0A378GLT3	rank_1_model_4_seed_0 pLDDT	56.6
A0A379I3H1	rank_1_model_3_seed_0 pLDDT	84.73
A0A379KPD3	rank_1_model_3_seed_0 pLDDT	92.24
A0A379NKS6	rank_1_model_1_seed_0 pLDDT	90.26
A0A379SH58	rank_1_model_2_seed_0 pLDDT	85.13
A0A379SZR6	rank_1_model_5_seed_0 pLDDT	77.03
A0A379XRL9	rank_1_model_5_seed_0 pLDDT	70.55
A0A379ZBB3	rank_1_model_4_seed_0 pLDDT	88.94
A0A380AAF0	rank_1_model_5_seed_0 pLDDT	88.71
A0A380AEK9	rank_1_model_1_seed_0 pLDDT	88.93
A0A381C9H0	rank_1_model_2_seed_0 pLDDT	86.65
A0A381G5M0	rank_1_model_4_seed_0 pLDDT	89.31
A0A381H491	rank_1_model_1_seed_0 pLDDT	83.71
A0A381H5L7	rank_1_model_2_seed_0 pLDDT	90.39
A0A387FY87	rank_1_model_3_seed_0 pLDDT	94.33
A0A387GZR5	rank_1_model_5_seed_0 pLDDT	95.33
A0A387H6Z0	rank_1_model_5_seed_0 pLDDT	84.1
A0A395KYQ9	rank_1_model_3_seed_0 pLDDT	77.05
A0A395KYX2	rank_1_model_4_seed_0 pLDDT	75.81
A0A397P1Z5	rank_1_model_2_seed_0 pLDDT	77.92
A0A397PD80	rank_1_model_2_seed_0 pLDDT	92.59
A0A397Q4A1	rank_1_model_5_seed_0 pLDDT	96.8
A0A398QFP6	rank_1_model_4_seed_0 pLDDT	87.09
A0A398QJK8	rank_1_model_5_seed_0 pLDDT	91.55
A0A399R589	rank_1_model_3_seed_0 pLDDT	84.47
A0A399RBN8	rank_1_model_4_seed_0 pLDDT	80.98
A0A399RDH1	rank_1_model_3_seed_0 pLDDT	81.22
A0A399RNG7	rank_1_model_2_seed_0 pLDDT	86.42
A0A399RUG9	rank_1_model_1_seed_0 pLDDT	78.58
A0A399RUL3	rank_1_model_3_seed_0 pLDDT	82.41
A0A399RVU6	rank_1_model_3_seed_0 pLDDT	77.94
A0A399SK25	rank_1_model_4_seed_0 pLDDT	79.26
A0A3A0EFE2	rank_1_model_2_seed_0 pLDDT	94.11
A0A3A1YN57	rank_1_model_4_seed_0 pLDDT	82.64
A0A3A3FTD1	rank_1_model_3_seed_0 pLDDT	87.76
A0A3A3FUG6	rank_1_model_4_seed_0 pLDDT	82.76
A0A3A3ZH23	rank_1_model_5_seed_0 pLDDT	83.91
A0A3A5JM67	rank_1_model_2_seed_0 pLDDT	86.65
A0A3A8ABA9	rank_1_model_1_seed_0 pLDDT	93.61
A0A3A9I868	rank_1_model_4_seed_0 pLDDT	71.65
A0A3A9UEW8	rank_1_model_1_seed_0 pLDDT	65.33
A0A3B0M6G6	rank_1_model_4_seed_0 pLDDT	93.63
A0A3B7QXW6	rank_1_model_3_seed_0 pLDDT	74.56
A0A3B8QXI9	rank_1_model_3_seed_0 pLDDT	83.58
A0A3B8SF51	rank_1_model_4_seed_0 pLDDT	87.29
A0A3B8SQP6	rank_1_model_5_seed_0 pLDDT	87.34
A0A3B8T9I1	rank_1_model_3_seed_0 pLDDT	83.54
A0A3B8XQ87	rank_1_model_5_seed_0 pLDDT	97.28
A0A3B8XT55	rank_1_model_1_seed_0 pLDDT	84.15
A0A3B9B4F9	rank_1_model_2_seed_0 pLDDT	90
A0A3B9R427	rank_1_model_3_seed_0 pLDDT	69.68
A0A3B9TMF4	rank_1_model_1_seed_0 pLDDT	91.45
A0A3C0BV28	rank_1_model_3_seed_0 pLDDT	84.97
A0A3C0H694	rank_1_model_4_seed_0 pLDDT	92.13
A0A3C0H862	rank_1_model_5_seed_0 pLDDT	81.9
A0A3C0Q1R5	rank_1_model_4_seed_0 pLDDT	89.96
A0A3C1NGF6	rank_1_model_5_seed_0 pLDDT	90.69
A0A3C1QPQ5	rank_1_model_3_seed_0 pLDDT	93.03
A0A3C1RB60	rank_1_model_4_seed_0 pLDDT	86.14
A0A3C2BRQ9	rank_1_model_2_seed_0 pLDDT	89.33
A0A3D0K7Y5	rank_1_model_4_seed_0 pLDDT	81.94
A0A3D0KHK2	rank_1_model_1_seed_0 pLDDT	85.15
A0A3D0WK55	rank_1_model_4_seed_0 pLDDT	67.12
A0A3D1IUH9	rank_1_model_3_seed_0 pLDDT	83.84
A0A3D1IUJ6	rank_1_model_1_seed_0 pLDDT	84.29
A0A3D1J2U3	rank_1_model_3_seed_0 pLDDT	84.2
A0A3D1VYK4	rank_1_model_4_seed_0 pLDDT	90.7
A0A3D2L3R7	rank_1_model_2_seed_0 pLDDT	85.1
A0A3D2PIZ0	rank_1_model_1_seed_0 pLDDT	93.61
A0A3D4M176	rank_1_model_2_seed_0 pLDDT	84.93
A0A3D5QH97	rank_1_model_4_seed_0 pLDDT	87.46
A0A3D5ZTL1	rank_1_model_3_seed_0 pLDDT	90.9
A0A3E2KX57	rank_1_model_5_seed_0 pLDDT	62.94
A0A3E2KXR4	rank_1_model_2_seed_0 pLDDT	90.88
A0A3G2CYT4	rank_1_model_2_seed_0 pLDDT	95.79
A0A3G2HHA9	rank_1_model_2_seed_0 pLDDT	93.62
A0A3G2HUV5	rank_1_model_2_seed_0 pLDDT	89.32
A0A3G2IBI3	rank_1_model_2_seed_0 pLDDT	86.12
A0A3G2IBZ7	rank_1_model_2_seed_0 pLDDT	89.82
A0A3G2N4K5	rank_1_model_5_seed_0 pLDDT	85.31
A0A3G2TCB7	rank_1_model_5_seed_0 pLDDT	97.28
A0A3G3HFK9	rank_1_model_3_seed_0 pLDDT	91.48
A0A3G4URX4	rank_1_model_2_seed_0 pLDDT	86.82
A0A3G6RGH6	rank_1_model_2_seed_0 pLDDT	97.28
A0A3G6RZ66	rank_1_model_5_seed_0 pLDDT	92.84
A0A3I6RSW9	rank_1_model_5_seed_0 pLDDT	87.12
A0A3J4MH25	rank_1_model_4_seed_0 pLDDT	58.22
A0A3L0W4H0	rank_1_model_4_seed_0 pLDDT	67.43
A0A3L8CRA6	rank_1_model_4_seed_0 pLDDT	90.08
A0A3L8PYN1	rank_1_model_4_seed_0 pLDDT	71.44
A0A3L8PYU8	rank_1_model_4_seed_0 pLDDT	83.28
A0A3L9M006	rank_1_model_1_seed_0 pLDDT	59.01
A0A3L9YGR6	rank_1_model_3_seed_0 pLDDT	86.42
A0A3L9YHG2	rank_1_model_2_seed_0 pLDDT	90.06
A0A3L9YKV2	rank_1_model_2_seed_0 pLDDT	92.55
A0A3L9YTR3	rank_1_model_5_seed_0 pLDDT	97.12
A0A3L9YVZ7	rank_1_model_1_seed_0 pLDDT	70.05
A0A3M0GHF6	rank_1_model_2_seed_0 pLDDT	81.78
A0A3M0H2X1	rank_1_model_3_seed_0 pLDDT	72.04
A0A3M1IJ15	rank_1_model_4_seed_0 pLDDT	80.8
A0A3M1L6R1	rank_1_model_1_seed_0 pLDDT	44.62
A0A3M1VRS2	rank_1_model_4_seed_0 pLDDT	66.57
A0A3M2HGR0	rank_1_model_3_seed_0 pLDDT	87.08
A0A3M2HHU3	rank_1_model_5_seed_0 pLDDT	90.32
A0A3M2HP19	rank_1_model_4_seed_0 pLDDT	88.91
A0A3M2HRU8	rank_1_model_2_seed_0 pLDDT	87.27
A0A3M2HSX1	rank_1_model_2_seed_0 pLDDT	92.32
A0A3M2HU14	rank_1_model_1_seed_0 pLDDT	79.67
A0A3M8R4K9	rank_1_model_5_seed_0 pLDDT	87.31
A0A3M9MNV7	rank_1_model_4_seed_0 pLDDT	69.16
A0A3M9MNW9	rank_1_model_4_seed_0 pLDDT	70.42
A0A3M9YQW0	rank_1_model_4_seed_0 pLDDT	85.3
A0A3M9YUI5	rank_1_model_3_seed_0 pLDDT	78.79
A0A3M9YWV9	rank_1_model_3_seed_0 pLDDT	80.08
A0A3N1PAN5	rank_1_model_3_seed_0 pLDDT	91.86
A0A3N2R7V6	rank_1_model_5_seed_0 pLDDT	87.11
A0A3N2RS26	rank_1_model_3_seed_0 pLDDT	84.43
A0A3N4NRF3	rank_1_model_4_seed_0 pLDDT	72.78
A0A3N5CPL6	rank_1_model_1_seed_0 pLDDT	88.11
A0A3N5CRI5	rank_1_model_2_seed_0 pLDDT	75.44
A0A3N7ALA9	rank_1_model_4_seed_0 pLDDT	90.63
A0A3N8PMS0	rank_1_model_2_seed_0 pLDDT	83.37
A0A3N8R2E8	rank_1_model_1_seed_0 pLDDT	87.93
A0A3N8ULP1	rank_1_model_2_seed_0 pLDDT	86.34
A0A3P3F7N3	rank_1_model_2_seed_0 pLDDT	95.44
A0A3P3FAS9	rank_1_model_3_seed_0 pLDDT	94.78
A0A3P3WJN4	rank_1_model_4_seed_0 pLDDT	77.34
A0A3P6L293	rank_1_model_3_seed_0 pLDDT	87.35
A0A3Q0MWU8	rank_1_model_5_seed_0 pLDDT	91.54
A0A3Q8RQ73	rank_1_model_2_seed_0 pLDDT	88.4
A0A3Q8X1H7	rank_1_model_4_seed_0 pLDDT	82.62
A0A3Q8XQI8	rank_1_model_3_seed_0 pLDDT	67.09
A0A3Q9E6I1	rank_1_model_3_seed_0 pLDDT	85.47
A0A3Q9L750	rank_1_model_1_seed_0 pLDDT	90.28
A0A3Q9LH37	rank_1_model_1_seed_0 pLDDT	90.36
A0A3Q9MK01	rank_1_model_5_seed_0 pLDDT	70.53
A0A3R0DEL5	rank_1_model_5_seed_0 pLDDT	70.53
A0A3R0JKQ4	rank_1_model_5_seed_0 pLDDT	86.79
A0A3R0Q5A9	rank_1_model_5_seed_0 pLDDT	88.95
A0A3R1AM03	rank_1_model_5_seed_0 pLDDT	70.55
A0A3R8SL50	rank_1_model_1_seed_0 pLDDT	90.36
A0A3R8TJ87	rank_1_model_5_seed_0 pLDDT	70.55
A0A3R8U6V6	rank_1_model_1_seed_0 pLDDT	84.75
A0A3R8V5C4	rank_1_model_5_seed_0 pLDDT	92.96
A0A3R8VFF6	rank_1_model_2_seed_0 pLDDT	87.42
A0A3R8VIR5	rank_1_model_4_seed_0 pLDDT	90.1
A0A3R9B534	rank_1_model_3_seed_0 pLDDT	86.38
A0A3R9CE20	rank_1_model_3_seed_0 pLDDT	86.46
A0A3R9MW24	rank_1_model_1_seed_0 pLDDT	78.6
A0A3R9NM59	rank_1_model_4_seed_0 pLDDT	70.16
A0A3R9NY47	rank_1_model_2_seed_0 pLDDT	88.98
A0A3R9PYC9	rank_1_model_5_seed_0 pLDDT	77.32
A0A3R9W439	rank_1_model_4_seed_0 pLDDT	87.39
A0A3R9ZSQ6	rank_1_model_2_seed_0 pLDDT	95.56
A0A3S0HZM4	rank_1_model_2_seed_0 pLDDT	79.34
A0A3S0IC32	rank_1_model_3_seed_0 pLDDT	89.16
A0A3S0ILV6	rank_1_model_5_seed_0 pLDDT	90.78
A0A3S0QWC2	rank_1_model_2_seed_0 pLDDT	94.43
A0A3S1MVQ9	rank_1_model_2_seed_0 pLDDT	94.99
A0A3S3BVT3	rank_1_model_2_seed_0 pLDDT	94.99
A0A3S3HVG3	rank_1_model_2_seed_0 pLDDT	92.01
A0A3S3J140	rank_1_model_2_seed_0 pLDDT	95.55
A0A3S3KLF1	rank_1_model_2_seed_0 pLDDT	95.93
A0A3S4FIQ8	rank_1_model_3_seed_0 pLDDT	88.41
A0A3S4FK62	rank_1_model_5_seed_0 pLDDT	70.55
A0A3S4GMK3	rank_1_model_5_seed_0 pLDDT	70.55
A0A3S4P1G8	rank_1_model_4_seed_0 pLDDT	90.23
A0A3S4VXI0	rank_1_model_2_seed_0 pLDDT	91.96
A0A3S5I5V4	rank_1_model_3_seed_0 pLDDT	84.2
A0A3S5YLR9	rank_1_model_1_seed_0 pLDDT	74.67
A0A3S7DFN9	rank_1_model_4_seed_0 pLDDT	89.31
A0A3S7UHZ2	rank_1_model_2_seed_0 pLDDT	88.48
A0A3S8YXU8	rank_1_model_4_seed_0 pLDDT	85.46
A0A3S9CX03	rank_1_model_1_seed_0 pLDDT	94.46
A0A3S9FNQ0	rank_1_model_2_seed_0 pLDDT	92.84
A0A3S9L8K2	rank_1_model_1_seed_0 pLDDT	85.54
A0A3S9MY56	rank_1_model_4_seed_0 pLDDT	80.47
A0A3S9MY61	rank_1_model_4_seed_0 pLDDT	77.07
A0A3S9MYF1	rank_1_model_4_seed_0 pLDDT	76.31
A0A3S9Q8R5	rank_1_model_1_seed_0 pLDDT	85.74
A0A3T0E835	rank_1_model_1_seed_0 pLDDT	75.34
A0A3T0E8A6	rank_1_model_3_seed_0 pLDDT	70.39
A0A3T0JSK5	rank_1_model_5_seed_0 pLDDT	91.67
A0A3T0JSK7	rank_1_model_2_seed_0 pLDDT	89.16
A0A3T0KA73	rank_1_model_1_seed_0 pLDDT	71.63
A0A3T0SBP6	rank_1_model_2_seed_0 pLDDT	95.11
A0A3T0UHR9	rank_1_model_2_seed_0 pLDDT	89.7
A0A3T1CHZ0	rank_1_model_4_seed_0 pLDDT	69.68
A0A3T1CHZ3	rank_1_model_2_seed_0 pLDDT	84.98
A0A3T1CI07	rank_1_model_4_seed_0 pLDDT	66.99
A0A3T1E1Z8	rank_1_model_2_seed_0 pLDDT	70.9
A0A3T2WJQ8	rank_1_model_1_seed_0 pLDDT	90.26
A0A3T2YJQ8	rank_1_model_3_seed_0 pLDDT	88.98
A0A3T3B3A3	rank_1_model_1_seed_0 pLDDT	90.24
A0A3T3ENW9	rank_1_model_1_seed_0 pLDDT	90.43
A0A3T3IHN9	rank_1_model_5_seed_0 pLDDT	70.54
A0A3T3IHX4	rank_1_model_1_seed_0 pLDDT	90.28
A0A3T4F743	rank_1_model_4_seed_0 pLDDT	61.23
A0A3T6R9Y5	rank_1_model_2_seed_0 pLDDT	88.08
A0A3T7K8Y7	rank_1_model_2_seed_0 pLDDT	88.85
A0A3T8CJS1	rank_1_model_4_seed_0 pLDDT	87.1
A0A3T9KI54	rank_1_model_5_seed_0 pLDDT	87.13
A0A3U0FZX4	rank_1_model_3_seed_0 pLDDT	88.98
A0A3U2RX73	rank_1_model_1_seed_0 pLDDT	90.11
A0A3U2RXA8	rank_1_model_3_seed_0 pLDDT	67.25
A0A3U3Z053	rank_1_model_4_seed_0 pLDDT	89.92
A0A3U4P797	rank_1_model_2_seed_0 pLDDT	91.02
A0A3U7V0H9	rank_1_model_4_seed_0 pLDDT	88.63
A0A3U7YXK6	rank_1_model_2_seed_0 pLDDT	88.82
A0A3U8MJR4	rank_1_model_1_seed_0 pLDDT	90.3
A0A3U8PBH1	rank_1_model_1_seed_0 pLDDT	90.36
A0A3U8UU29	rank_1_model_2_seed_0 pLDDT	87.12
A0A3U9YZP1	rank_1_model_4_seed_0 pLDDT	88.52
A0A3V2FV98	rank_1_model_1_seed_0 pLDDT	90.43
A0A3V2T9M7	rank_1_model_1_seed_0 pLDDT	90.36
A0A3V2VXH4	rank_1_model_1_seed_0 pLDDT	90.43
A0A3V2VXL4	rank_1_model_5_seed_0 pLDDT	70.55
A0A3V2XNW2	rank_1_model_2_seed_0 pLDDT	87.14
A0A3V3CFR7	rank_1_model_5_seed_0 pLDDT	70.55
A0A3V3VLJ9	rank_1_model_2_seed_0 pLDDT	87.13
A0A3V3Z411	rank_1_model_3_seed_0 pLDDT	88.98
A0A3V4QU15	rank_1_model_5_seed_0 pLDDT	70.54
A0A3V4R379	rank_1_model_5_seed_0 pLDDT	88.96
A0A3V4RAW4	rank_1_model_3_seed_0 pLDDT	88.98
A0A3V4RAX6	rank_1_model_5_seed_0 pLDDT	70.54
A0A3V4SFH7	rank_1_model_5_seed_0 pLDDT	70.5
A0A3V4SFM4	rank_1_model_1_seed_0 pLDDT	90.25
A0A3V4T5R3	rank_1_model_1_seed_0 pLDDT	90.43
A0A3V5R3K8	rank_1_model_2_seed_0 pLDDT	90.15
A0A3V5W122	rank_1_model_1_seed_0 pLDDT	90.31
A0A3V5XYY6	rank_1_model_3_seed_0 pLDDT	88.78
A0A3V6K7K7	rank_1_model_1_seed_0 pLDDT	90.3
A0A3V6R2F9	rank_1_model_5_seed_0 pLDDT	70.54
A0A3V7IIA0	rank_1_model_1_seed_0 pLDDT	90.43
A0A3V7IMH2	rank_1_model_5_seed_0 pLDDT	65.56
A0A3V7IMI9	rank_1_model_3_seed_0 pLDDT	88.98
A0A3V7P8K3	rank_1_model_3_seed_0 pLDDT	88.98
A0A3V8KRM8	rank_1_model_3_seed_0 pLDDT	89.11
A0A3V8MK41	rank_1_model_5_seed_0 pLDDT	70.52
A0A3V8MK53	rank_1_model_1_seed_0 pLDDT	90.32
A0A3V8VHW9	rank_1_model_1_seed_0 pLDDT	90.28
A0A3V8W0D2	rank_1_model_5_seed_0 pLDDT	81.67
A0A3V9F9K2	rank_1_model_2_seed_0 pLDDT	82.35
A0A3V9L1H2	rank_1_model_1_seed_0 pLDDT	90.43
A0A3V9PLS9	rank_1_model_3_seed_0 pLDDT	88.97
A0A3V9U883	rank_1_model_5_seed_0 pLDDT	70.53
A0A3W0FGK1	rank_1_model_5_seed_0 pLDDT	70.53
A0A3W0FGU7	rank_1_model_1_seed_0 pLDDT	90.23
A0A3W0JGR4	rank_1_model_2_seed_0 pLDDT	83.99
A0A3W0LNB5	rank_1_model_3_seed_0 pLDDT	88.98
A0A3W0NT19	rank_1_model_5_seed_0 pLDDT	70.54
A0A3W0TK47	rank_1_model_5_seed_0 pLDDT	70.54
A0A3W1SLR9	rank_1_model_5_seed_0 pLDDT	68.27
A0A3X7PPE6	rank_1_model_2_seed_0 pLDDT	86.51
A0A3X9G6V9	rank_1_model_3_seed_0 pLDDT	88.95
A0A3Y2RVM0	rank_1_model_5_seed_0 pLDDT	91.54
A0A3Y2T3I2	rank_1_model_1_seed_0 pLDDT	91.01
A0A3Y3QBU6	rank_1_model_4_seed_0 pLDDT	87.11
A0A3Y8PEF3	rank_1_model_1_seed_0 pLDDT	90.14
A0A3Z0CLB7	rank_1_model_5_seed_0 pLDDT	70.52
A0A3Z0SVM2	rank_1_model_3_seed_0 pLDDT	88.55
A0A3Z0YHP6	rank_1_model_1_seed_0 pLDDT	90.32
A0A3Z1EIC0	rank_1_model_1_seed_0 pLDDT	90.33
A0A3Z1V6K1	rank_1_model_3_seed_0 pLDDT	91.84
A0A3Z3MMG5	rank_1_model_1_seed_0 pLDDT	89
A0A3Z6H7X4	rank_1_model_2_seed_0 pLDDT	86.91
A0A3Z6P743	rank_1_model_5_seed_0 pLDDT	70.56
A0A3Z6P749	rank_1_model_1_seed_0 pLDDT	90.4
A0A3Z6W2U3	rank_1_model_1_seed_0 pLDDT	90.22
A0A3Z7TL98	rank_1_model_3_seed_0 pLDDT	89.7
A0A400JCM9	rank_1_model_4_seed_0 pLDDT	87.09
A0A401AU62	rank_1_model_1_seed_0 pLDDT	90.37
A0A401BG14	rank_1_model_1_seed_0 pLDDT	90.17
A0A402XZK2	rank_1_model_5_seed_0 pLDDT	70.54
A0A402YJI4	rank_1_model_4_seed_0 pLDDT	87.09
A0A403FFH3	rank_1_model_5_seed_0 pLDDT	70.55
A0A403M696	rank_1_model_2_seed_0 pLDDT	89.32
A0A403SHU4	rank_1_model_5_seed_0 pLDDT	70.55
A0A403SHW8	rank_1_model_1_seed_0 pLDDT	90.15
A0A410GAJ1	rank_1_model_3_seed_0 pLDDT	78.18
A0A411T4J2	rank_1_model_2_seed_0 pLDDT	86.83
A0A411WMH9	rank_1_model_2_seed_0 pLDDT	81.33
A0A411WMU0	rank_1_model_2_seed_0 pLDDT	81
A0A418MHL4	rank_1_model_2_seed_0 pLDDT	81.02
A0A418RRD9	rank_1_model_4_seed_0 pLDDT	82.3
A0A418RTD8	rank_1_model_3_seed_0 pLDDT	75.26
A0A418RTF2	rank_1_model_4_seed_0 pLDDT	81.37
A0A418XWY2	rank_1_model_5_seed_0 pLDDT	92.56
A0A419MFS1	rank_1_model_2_seed_0 pLDDT	78.81
A0A420G5R3	rank_1_model_1_seed_0 pLDDT	90.67
A0A421IEV9	rank_1_model_3_seed_0 pLDDT	86.17
A0A422XEJ4	rank_1_model_1_seed_0 pLDDT	81.1
A0A423DRK3	rank_1_model_5_seed_0 pLDDT	88.56
A0A423KKH2	rank_1_model_5_seed_0 pLDDT	89.56
A0A423KKJ1	rank_1_model_3_seed_0 pLDDT	89.2
A0A423LKL1	rank_1_model_2_seed_0 pLDDT	89.14
A0A423LKR6	rank_1_model_5_seed_0 pLDDT	89.58
A0A423MKI8	rank_1_model_2_seed_0 pLDDT	90.21
A0A423MKM0	rank_1_model_3_seed_0 pLDDT	89.54
A0A423P6R9	rank_1_model_2_seed_0 pLDDT	89.77
A0A423S1R3	rank_1_model_5_seed_0 pLDDT	65.75
A0A426PRZ7	rank_1_model_2_seed_0 pLDDT	90.08
A0A427GRQ8	rank_1_model_4_seed_0 pLDDT	80
A0A427GRT6	rank_1_model_1_seed_0 pLDDT	85.03
A0A428JLZ0	rank_1_model_4_seed_0 pLDDT	78.84
A0A428KCE3	rank_1_model_3_seed_0 pLDDT	65.02
A0A430HFY8	rank_1_model_3_seed_0 pLDDT	88.38
A0A430HGX9	rank_1_model_1_seed_0 pLDDT	86.73
A0A430HH04	rank_1_model_2_seed_0 pLDDT	91.78
A0A430HK53	rank_1_model_3_seed_0 pLDDT	78.5
A0A431S3T0	rank_1_model_3_seed_0 pLDDT	87.67
A0A431SP88	rank_1_model_3_seed_0 pLDDT	90.99
A0A432DWW4	rank_1_model_4_seed_0 pLDDT	76.36
A0A432WHC5	rank_1_model_4_seed_0 pLDDT	83
A0A432WIX4	rank_1_model_1_seed_0 pLDDT	85.05
A0A432Z038	rank_1_model_3_seed_0 pLDDT	90
A0A433KK18	rank_1_model_5_seed_0 pLDDT	76.03
A0A434AZK4	rank_1_model_1_seed_0 pLDDT	90.14
A0A434AZS0	rank_1_model_3_seed_0 pLDDT	83.22
A0A437LJF8	rank_1_model_3_seed_0 pLDDT	88.76
A0A439G6B6	rank_1_model_1_seed_0 pLDDT	94.47
A0A439PHN2	rank_1_model_2_seed_0 pLDDT	96.13
A0A440F2Q5	rank_1_model_2_seed_0 pLDDT	92.84
A0A442FU35	rank_1_model_2_seed_0 pLDDT	92.38
A0A442IE27	rank_1_model_2_seed_0 pLDDT	92.99
A0A443X7R3	rank_1_model_1_seed_0 pLDDT	63.47
A0A444HSI6	rank_1_model_3_seed_0 pLDDT	91.62
A0A445ZXR0	rank_1_model_2_seed_0 pLDDT	88.47
A0A447IG38	rank_1_model_2_seed_0 pLDDT	97.48
A0A447MI77	rank_1_model_2_seed_0 pLDDT	74.36
A0A447PFK9	rank_1_model_3_seed_0 pLDDT	88.98
A0A448CHY9	rank_1_model_2_seed_0 pLDDT	93.01
A0A448QKB8	rank_1_model_4_seed_0 pLDDT	87.93
A0A449CWL2	rank_1_model_5_seed_0 pLDDT	86.78
A0A454A2Z9	rank_1_model_5_seed_0 pLDDT	87.28
A0A454A309	rank_1_model_5_seed_0 pLDDT	91.55
A0A455RUF9	rank_1_model_1_seed_0 pLDDT	90.4
A0A482EJ17	rank_1_model_3_seed_0 pLDDT	88.98
A0A482EKK4	rank_1_model_5_seed_0 pLDDT	70.55
A0A482PBY0	rank_1_model_5_seed_0 pLDDT	72.89
A0A482PJ43	rank_1_model_3_seed_0 pLDDT	88.28
A0A484WYP5	rank_1_model_1_seed_0 pLDDT	90.29
A0A484X8Y6	rank_1_model_5_seed_0 pLDDT	92.08
A0A485CC64	rank_1_model_1_seed_0 pLDDT	59.67
A0A485JGQ6	rank_1_model_2_seed_0 pLDDT	82.83
A0A486X7G4	rank_1_model_1_seed_0 pLDDT	90.35
A0A486XSU8	rank_1_model_4_seed_0 pLDDT	92.18
A0A494TS91	rank_1_model_4_seed_0 pLDDT	69.56
A0A495AFR0	rank_1_model_2_seed_0 pLDDT	91.1
A0A495DDH8	rank_1_model_1_seed_0 pLDDT	75.47
A0A495KC69	rank_1_model_3_seed_0 pLDDT	87.67
A0A495MH47	rank_1_model_2_seed_0 pLDDT	88.02
A0A495N899	rank_1_model_5_seed_0 pLDDT	84.72
A0A495UPV3	rank_1_model_2_seed_0 pLDDT	88.07
A0A495USU8	rank_1_model_3_seed_0 pLDDT	82.13
A0A497U5W4	rank_1_model_1_seed_0 pLDDT	77.04
A0A497ZKJ4	rank_1_model_2_seed_0 pLDDT	88.4
A0A498RYN6	rank_1_model_2_seed_0 pLDDT	83.75
A0A4C4ZH18	rank_1_model_5_seed_0 pLDDT	87.92
A0A4D7WQX4	rank_1_model_1_seed_0 pLDDT	94.38
A0A4D7YZU9	rank_1_model_2_seed_0 pLDDT	94.17
A0A4P2WL64	rank_1_model_3_seed_0 pLDDT	87.67
A0A4P2WL72	rank_1_model_2_seed_0 pLDDT	90.88
A0A4P5QE04	rank_1_model_5_seed_0 pLDDT	69.51
A0A4P5QEB1	rank_1_model_5_seed_0 pLDDT	86.97
A0A4P6FS60	rank_1_model_2_seed_0 pLDDT	73.61
A0A4P6FSJ8	rank_1_model_2_seed_0 pLDDT	92.09
A0A4P6T0A6	rank_1_model_3_seed_0 pLDDT	85.31
A0A4P6V1Q3	rank_1_model_1_seed_0 pLDDT	93.27
A0A4P6WM45	rank_1_model_5_seed_0 pLDDT	68.22
A0A4P6XY41	rank_1_model_3_seed_0 pLDDT	87.67
A0A4P6Y0X6	rank_1_model_2_seed_0 pLDDT	90.88
A0A4P7J0X1	rank_1_model_5_seed_0 pLDDT	64.82
A0A4P7Q2T2	rank_1_model_5_seed_0 pLDDT	62.98
A0A4P7Q4Q0	rank_1_model_2_seed_0 pLDDT	90.88
A0A4P7TMW8	rank_1_model_2_seed_0 pLDDT	88.72
A0A4P7YUD2	rank_1_model_2_seed_0 pLDDT	69.9
A0A4P7YUU3	rank_1_model_1_seed_0 pLDDT	76.26
A0A4P7YXN8	rank_1_model_2_seed_0 pLDDT	83.34
A0A4P8AJ95	rank_1_model_5_seed_0 pLDDT	91.54
A0A4P8AKF0	rank_1_model_4_seed_0 pLDDT	87.12
A0A4P8IWJ7	rank_1_model_3_seed_0 pLDDT	77.2
A0A4P9T331	rank_1_model_1_seed_0 pLDDT	90.37
A0A4Q0NU82	rank_1_model_4_seed_0 pLDDT	62.4
A0A4Q0P7A3	rank_1_model_3_seed_0 pLDDT	70.44
A0A4Q1FFR2	rank_1_model_2_seed_0 pLDDT	96.74
A0A4Q1FKC9	rank_1_model_3_seed_0 pLDDT	97.14
A0A4Q2AER0	rank_1_model_3_seed_0 pLDDT	89.57
A0A4Q2R2X8	rank_1_model_1_seed_0 pLDDT	81.09
A0A4Q2R3K5	rank_1_model_3_seed_0 pLDDT	90.21
A0A4Q3GJA7	rank_1_model_2_seed_0 pLDDT	91.59
A0A4Q3I8A1	rank_1_model_4_seed_0 pLDDT	75.51
A0A4Q3ILL3	rank_1_model_1_seed_0 pLDDT	81
A0A4Q3ILZ7	rank_1_model_3_seed_0 pLDDT	79.72
A0A4Q3IP75	rank_1_model_4_seed_0 pLDDT	69.15
A0A4Q3M178	rank_1_model_3_seed_0 pLDDT	53.4
A0A4Q3NZF8	rank_1_model_2_seed_0 pLDDT	90.14
A0A4Q3Q425	rank_1_model_1_seed_0 pLDDT	76.39
A0A4Q3QK19	rank_1_model_4_seed_0 pLDDT	66.02
A0A4Q3QU62	rank_1_model_2_seed_0 pLDDT	68.44
A0A4Q3UNG8	rank_1_model_1_seed_0 pLDDT	81.51
A0A4Q3VEW0	rank_1_model_2_seed_0 pLDDT	83.18
A0A4Q6YCV1	rank_1_model_1_seed_0 pLDDT	81.99
A0A4Q6YV03	rank_1_model_1_seed_0 pLDDT	82.85
A0A4Q7IR73	rank_1_model_2_seed_0 pLDDT	79.66
A0A4Q7PHP4	rank_1_model_5_seed_0 pLDDT	85.09
A0A4Q7TF55	rank_1_model_2_seed_0 pLDDT	79.41
A0A4Q8P7R9	rank_1_model_1_seed_0 pLDDT	90.35
A0A4Q8RQU3	rank_1_model_4_seed_0 pLDDT	80.11
A0A4Q8RW83	rank_1_model_2_seed_0 pLDDT	74
A0A4R0G8I5	rank_1_model_1_seed_0 pLDDT	60.8
A0A4R0G8S4	rank_1_model_5_seed_0 pLDDT	90.24
A0A4R0GXY1	rank_1_model_5_seed_0 pLDDT	87.54
A0A4R0PCW5	rank_1_model_1_seed_0 pLDDT	95.81
A0A4R0PJA3	rank_1_model_1_seed_0 pLDDT	80.05
A0A4R0PS71	rank_1_model_4_seed_0 pLDDT	88.99
A0A4R0PU54	rank_1_model_4_seed_0 pLDDT	92.61
A0A4R1C1W0	rank_1_model_2_seed_0 pLDDT	92.03
A0A4R1DAL2	rank_1_model_4_seed_0 pLDDT	71.8
A0A4R1JMM6	rank_1_model_5_seed_0 pLDDT	71.19
A0A4R1LC32	rank_1_model_2_seed_0 pLDDT	91.57
A0A4R1XQD0	rank_1_model_2_seed_0 pLDDT	93.85
A0A4R2EFJ8	rank_1_model_3_seed_0 pLDDT	84.91
A0A4R2EHR7	rank_1_model_5_seed_0 pLDDT	60.27
A0A4R2WVG6	rank_1_model_4_seed_0 pLDDT	57.83
A0A4R2WVK1	rank_1_model_4_seed_0 pLDDT	88.65
A0A4R2YP23	rank_1_model_2_seed_0 pLDDT	67.04
A0A4R2YPI2	rank_1_model_2_seed_0 pLDDT	80.28
A0A4R2YTQ6	rank_1_model_2_seed_0 pLDDT	71.09
A0A4R3G3U7	rank_1_model_5_seed_0 pLDDT	94.67
A0A4R3MA17	rank_1_model_1_seed_0 pLDDT	71.88
A0A4R3MAD0	rank_1_model_2_seed_0 pLDDT	82.91
A0A4R3MDM7	rank_1_model_2_seed_0 pLDDT	96.49
A0A4R3VD06	rank_1_model_4_seed_0 pLDDT	69.57
A0A4R4B513	rank_1_model_5_seed_0 pLDDT	63.22
A0A4R4B741	rank_1_model_2_seed_0 pLDDT	88.28
A0A4R4HFU4	rank_1_model_2_seed_0 pLDDT	87.17
A0A4R4K8M0	rank_1_model_5_seed_0 pLDDT	68.72
A0A4R4K8S2	rank_1_model_4_seed_0 pLDDT	82.04
A0A4R5CV03	rank_1_model_3_seed_0 pLDDT	83.16
A0A4R5SR77	rank_1_model_2_seed_0 pLDDT	88.47
A0A4R5U6D5	rank_1_model_5_seed_0 pLDDT	75.81
A0A4R5U6J7	rank_1_model_3_seed_0 pLDDT	73.64
A0A4R5URY2	rank_1_model_2_seed_0 pLDDT	84.56
A0A4R5URZ5	rank_1_model_5_seed_0 pLDDT	73.92
A0A4R5US77	rank_1_model_4_seed_0 pLDDT	59.38
A0A4R6H9I4	rank_1_model_5_seed_0 pLDDT	70.96
A0A4R6H9W4	rank_1_model_2_seed_0 pLDDT	80.08
A0A4R6LAR7	rank_1_model_5_seed_0 pLDDT	85.49
A0A4R6LHA1	rank_1_model_2_seed_0 pLDDT	66.95
A0A4R6LHB6	rank_1_model_2_seed_0 pLDDT	89.75
A0A4R6LKH6	rank_1_model_4_seed_0 pLDDT	82.42
A0A4R6LSF9	rank_1_model_2_seed_0 pLDDT	82.95
A0A4R6LTK9	rank_1_model_4_seed_0 pLDDT	69.61
A0A4R6MHS5	rank_1_model_2_seed_0 pLDDT	97.19
A0A4R6NCK7	rank_1_model_3_seed_0 pLDDT	69.19
A0A4R6S2P4	rank_1_model_4_seed_0 pLDDT	81.68
A0A4R6TH18	rank_1_model_2_seed_0 pLDDT	90.8
A0A4R7DR53	rank_1_model_3_seed_0 pLDDT	90.32
A0A4R7GGT7	rank_1_model_2_seed_0 pLDDT	75.93
A0A4R7GH64	rank_1_model_2_seed_0 pLDDT	72.57
A0A4R7NHJ6	rank_1_model_4_seed_0 pLDDT	90.24
A0A4R7NHL6	rank_1_model_1_seed_0 pLDDT	79.19
A0A4R7V3R1	rank_1_model_1_seed_0 pLDDT	81.65
A0A4R7VEB9	rank_1_model_3_seed_0 pLDDT	82.65
A0A4R7VTU0	rank_1_model_5_seed_0 pLDDT	91.48
A0A4R7XZ16	rank_1_model_1_seed_0 pLDDT	89.65
A0A4R7YEK9	rank_1_model_2_seed_0 pLDDT	95.98
A0A4R8BEA2	rank_1_model_2_seed_0 pLDDT	97.34
A0A4R8F0J2	rank_1_model_4_seed_0 pLDDT	90.2
A0A4R8HWA4	rank_1_model_2_seed_0 pLDDT	88.89
A0A4R8I639	rank_1_model_2_seed_0 pLDDT	90.42
A0A4R8KKE6	rank_1_model_2_seed_0 pLDDT	89.37
A0A4R8KKF9	rank_1_model_1_seed_0 pLDDT	74.76
A0A4R8U0L1	rank_1_model_2_seed_0 pLDDT	83.02
A0A4R9QGV7	rank_1_model_3_seed_0 pLDDT	88.41
A0A4R9QHG8	rank_1_model_3_seed_0 pLDDT	92.73
A0A4R9RTQ4	rank_1_model_2_seed_0 pLDDT	96.09
A0A4R9X914	rank_1_model_2_seed_0 pLDDT	94.09
A0A4R9YXH2	rank_1_model_2_seed_0 pLDDT	92.01
A0A4S0FZW0	rank_1_model_2_seed_0 pLDDT	92.01
A0A4S0J1W8	rank_1_model_1_seed_0 pLDDT	79.46
A0A4S0KBR9	rank_1_model_2_seed_0 pLDDT	92.01
A0A4S1HCS1	rank_1_model_2_seed_0 pLDDT	95.81
A0A4S2B6F0	rank_1_model_3_seed_0 pLDDT	93.32
A0A4S2B742	rank_1_model_3_seed_0 pLDDT	83.65
A0A4S2GYJ0	rank_1_model_1_seed_0 pLDDT	70.6
A0A4S2HDH9	rank_1_model_3_seed_0 pLDDT	74.25
A0A4S3CKA5	rank_1_model_5_seed_0 pLDDT	70.55
A0A4S3CKB7	rank_1_model_1_seed_0 pLDDT	90.26
A0A4S3FJA6	rank_1_model_1_seed_0 pLDDT	83.02
A0A4S3FKU2	rank_1_model_3_seed_0 pLDDT	88.4
A0A4S3FNL8	rank_1_model_5_seed_0 pLDDT	88.41
A0A4S3LHN8	rank_1_model_2_seed_0 pLDDT	79.89
A0A4S3LJS4	rank_1_model_2_seed_0 pLDDT	78.7
A0A4S3ZRN8	rank_1_model_2_seed_0 pLDDT	96.75
A0A4S4J8R4	rank_1_model_3_seed_0 pLDDT	86.01
A0A4S4PJ39	rank_1_model_3_seed_0 pLDDT	88.57
A0A4U1BT78	rank_1_model_4_seed_0 pLDDT	75.93
A0A4U2D1H6	rank_1_model_1_seed_0 pLDDT	91.05
A0A4U2F1Z6	rank_1_model_2_seed_0 pLDDT	88.48
A0A4U2GCY5	rank_1_model_2_seed_0 pLDDT	89.07
A0A4U6HII0	rank_1_model_3_seed_0 pLDDT	86.42
A0A4U6HLC3	rank_1_model_2_seed_0 pLDDT	64.84
A0A4U6M0L1	rank_1_model_2_seed_0 pLDDT	67.59
A0A4U6MWQ6	rank_1_model_5_seed_0 pLDDT	62.98
A0A4U8G8R4	rank_1_model_5_seed_0 pLDDT	70.54
A0A4U8J3N4	rank_1_model_2_seed_0 pLDDT	91.03
A0A4U8W9Q6	rank_1_model_4_seed_0 pLDDT	74.37
A0A4V1DRR2	rank_1_model_5_seed_0 pLDDT	86.74
A0A4V1U8K6	rank_1_model_1_seed_0 pLDDT	77.67
A0A4V1URL5	rank_1_model_2_seed_0 pLDDT	93.12
A0A4V2AFI6	rank_1_model_3_seed_0 pLDDT	85.2
A0A4V2AFI8	rank_1_model_3_seed_0 pLDDT	84.52
A0A4V2FMV6	rank_1_model_4_seed_0 pLDDT	95.52
A0A4V2GQ41	rank_1_model_4_seed_0 pLDDT	85.64
A0A4V2HNG6	rank_1_model_5_seed_0 pLDDT	70.55
A0A4V2NYB9	rank_1_model_2_seed_0 pLDDT	87.74
A0A4V2RP95	rank_1_model_3_seed_0 pLDDT	76.67
A0A4V2U4P0	rank_1_model_2_seed_0 pLDDT	87.65
A0A4V2UZ75	rank_1_model_2_seed_0 pLDDT	88.14
A0A4V2UZH4	rank_1_model_2_seed_0 pLDDT	97.61
A0A4V3CKF9	rank_1_model_2_seed_0 pLDDT	81.02
A0A4V3GRG7	rank_1_model_3_seed_0 pLDDT	60.94
A0A4V3K859	rank_1_model_3_seed_0 pLDDT	88.41
A0A4V3NKX4	rank_1_model_3_seed_0 pLDDT	92.74
A0A4V3RE52	rank_1_model_4_seed_0 pLDDT	87.52
A0A4V6CFH3	rank_1_model_2_seed_0 pLDDT	87.82
A0A4Y5ZEW0	rank_1_model_2_seed_0 pLDDT	66.76
A0A4Y6MCQ6	rank_1_model_1_seed_0 pLDDT	90.28
A0A4Y6VTK0	rank_1_model_2_seed_0 pLDDT	77.25
A0A4Y6VYZ5	rank_1_model_4_seed_0 pLDDT	77.07
A0A4Y8IG57	rank_1_model_3_seed_0 pLDDT	88.31
A0A4Y8IIK8	rank_1_model_5_seed_0 pLDDT	90.94
A0A4Y8VKU9	rank_1_model_2_seed_0 pLDDT	90.18
A0A4Y9LK80	rank_1_model_4_seed_0 pLDDT	96.51
A0A4Y9LLR6	rank_1_model_2_seed_0 pLDDT	78.81
A0A4Y9RJW0	rank_1_model_2_seed_0 pLDDT	83.75
A0A4Y9RJX1	rank_1_model_2_seed_0 pLDDT	84.9
A0A4Y9RN82	rank_1_model_3_seed_0 pLDDT	91.43
A0A4Z0HZM9	rank_1_model_2_seed_0 pLDDT	88.5
A0A4Z0PFR1	rank_1_model_2_seed_0 pLDDT	78.97
A0A4Z0PQF1	rank_1_model_3_seed_0 pLDDT	82.06
A0A4Z0Q3Y2	rank_1_model_3_seed_0 pLDDT	83.02
A0A4Z0Q561	rank_1_model_1_seed_0 pLDDT	71.26
A0A4Z0QD67	rank_1_model_4_seed_0 pLDDT	75.58
A0A4Z0QEB3	rank_1_model_2_seed_0 pLDDT	86.91
A0A4Z0QF44	rank_1_model_2_seed_0 pLDDT	85.6
A0A4Z0S961	rank_1_model_2_seed_0 pLDDT	94.71
A0A4Z1Q589	rank_1_model_2_seed_0 pLDDT	94.73
A0A4Z8YVF7	rank_1_model_1_seed_0 pLDDT	90.3
A0A501Q3Q8	rank_1_model_5_seed_0 pLDDT	78.11
A0A501W351	rank_1_model_4_seed_0 pLDDT	81.85
A0A501W812	rank_1_model_2_seed_0 pLDDT	72.55
A0A501WC61	rank_1_model_4_seed_0 pLDDT	79.99
A0A501WEU0	rank_1_model_4_seed_0 pLDDT	73.42
A0A502FWA8	rank_1_model_4_seed_0 pLDDT	66.81
A0A502HL56	rank_1_model_5_seed_0 pLDDT	89.75
A0A502HPS7	rank_1_model_1_seed_0 pLDDT	92.05
A0A502Y5C3	rank_1_model_3_seed_0 pLDDT	83.45
A0A502Y8Y9	rank_1_model_4_seed_0 pLDDT	81.32
A0A503H8G3	rank_1_model_4_seed_0 pLDDT	96.78
A0A503H9Y8	rank_1_model_3_seed_0 pLDDT	91.35
A0A504CEV6	rank_1_model_2_seed_0 pLDDT	78.18
A0A504CHQ3	rank_1_model_5_seed_0 pLDDT	72.12
A0A504J7K8	rank_1_model_3_seed_0 pLDDT	86.41
A0A504J9I6	rank_1_model_5_seed_0 pLDDT	78.24
A0A507ZQU0	rank_1_model_3_seed_0 pLDDT	84.06
A0A509BHR0	rank_1_model_1_seed_0 pLDDT	90.35
A0A510ISV1	rank_1_model_4_seed_0 pLDDT	90.89
A0A510IUV3	rank_1_model_2_seed_0 pLDDT	98.02
A0A510IWF3	rank_1_model_1_seed_0 pLDDT	87.09
A0A510IX61	rank_1_model_2_seed_0 pLDDT	34.72
A0A510U5J0	rank_1_model_4_seed_0 pLDDT	84.56
A0A511YN87	rank_1_model_2_seed_0 pLDDT	97.73
A0A514VFW2	rank_1_model_2_seed_0 pLDDT	80.93
A0A516JCH6	rank_1_model_5_seed_0 pLDDT	95.65
A0A516NYP1	rank_1_model_1_seed_0 pLDDT	90.94
A0A519FL91	rank_1_model_1_seed_0 pLDDT	80.75
A0A519HGL6	rank_1_model_3_seed_0 pLDDT	77.68
A0A519HVL1	rank_1_model_4_seed_0 pLDDT	71.78
A0A519PPU4	rank_1_model_3_seed_0 pLDDT	62
A0A520WIH7	rank_1_model_4_seed_0 pLDDT	80.93
A0A521CGB0	rank_1_model_2_seed_0 pLDDT	81.81
A0A522GEI2	rank_1_model_2_seed_0 pLDDT	90.58
A0A522IQX6	rank_1_model_4_seed_0 pLDDT	85.55
A0A522IQY0	rank_1_model_2_seed_0 pLDDT	90.54
A0A522K479	rank_1_model_2_seed_0 pLDDT	92.52
A0A522K4B8	rank_1_model_2_seed_0 pLDDT	69.69
A0A522PD01	rank_1_model_1_seed_0 pLDDT	94.99
A0A522QK30	rank_1_model_2_seed_0 pLDDT	74.77
A0A522QK39	rank_1_model_2_seed_0 pLDDT	96.81
A0A522TMY1	rank_1_model_2_seed_0 pLDDT	92.21
A0A522TNT4	rank_1_model_2_seed_0 pLDDT	87.51
A0A528X2M6	rank_1_model_2_seed_0 pLDDT	95.85
A0A529U328	rank_1_model_3_seed_0 pLDDT	95.17
A0A529W9X7	rank_1_model_3_seed_0 pLDDT	95.17
A0A529XHY5	rank_1_model_1_seed_0 pLDDT	94.45
A0A531I3P6	rank_1_model_2_seed_0 pLDDT	92.61
A0A531KZN0	rank_1_model_1_seed_0 pLDDT	93.25
A0A539DH61	rank_1_model_2_seed_0 pLDDT	91.89
A0A540VP92	rank_1_model_5_seed_0 pLDDT	72.31
A0A542LV74	rank_1_model_2_seed_0 pLDDT	83.14
A0A542LV86	rank_1_model_2_seed_0 pLDDT	86.95
A0A542LVF3	rank_1_model_3_seed_0 pLDDT	83
A0A542LVF9	rank_1_model_5_seed_0 pLDDT	85.81
A0A542LVG6	rank_1_model_1_seed_0 pLDDT	38.07
A0A542LVS5	rank_1_model_4_seed_0 pLDDT	86.58
A0A543KFX4	rank_1_model_4_seed_0 pLDDT	95.63
A0A545YU72	rank_1_model_2_seed_0 pLDDT	92.93
A0A546WG66	rank_1_model_2_seed_0 pLDDT	95.47
A0A546XXT4	rank_1_model_5_seed_0 pLDDT	94.69
A0A549VPH9	rank_1_model_2_seed_0 pLDDT	87.82
A0A549VPM7	rank_1_model_1_seed_0 pLDDT	64.39
A0A550APT4	rank_1_model_3_seed_0 pLDDT	83.67
A0A550APU4	rank_1_model_2_seed_0 pLDDT	65.6
A0A550KJ62	rank_1_model_4_seed_0 pLDDT	84.25
A0A550KJ97	rank_1_model_3_seed_0 pLDDT	83.52
A0A550KN82	rank_1_model_3_seed_0 pLDDT	69.32
A0A553GAN4	rank_1_model_1_seed_0 pLDDT	75.07
A0A553JUQ5	rank_1_model_4_seed_0 pLDDT	89.3
A0A553JUR3	rank_1_model_1_seed_0 pLDDT	88.07
A0A556AC66	rank_1_model_2_seed_0 pLDDT	92.1
A0A556AC86	rank_1_model_2_seed_0 pLDDT	86.47
A0A557RSP8	rank_1_model_5_seed_0 pLDDT	91.54
A0A557RSU0	rank_1_model_4_seed_0 pLDDT	87.1
A0A558EGF7	rank_1_model_1_seed_0 pLDDT	83.84
A0A558HFV5	rank_1_model_2_seed_0 pLDDT	87.8
A0A558HS78	rank_1_model_2_seed_0 pLDDT	81.92
A0A558IVZ7	rank_1_model_1_seed_0 pLDDT	86.34
A0A558JFN6	rank_1_model_3_seed_0 pLDDT	69.59
A0A558QUS7	rank_1_model_2_seed_0 pLDDT	77.18
A0A558QUT1	rank_1_model_3_seed_0 pLDDT	75.1
A0A558RA19	rank_1_model_4_seed_0 pLDDT	83.37
A0A558RA23	rank_1_model_3_seed_0 pLDDT	77.22
A0A559RIG2	rank_1_model_4_seed_0 pLDDT	78.33
A0A560DVY6	rank_1_model_2_seed_0 pLDDT	81.76
A0A560K5Q9	rank_1_model_4_seed_0 pLDDT	95.37
A0A560KDM3	rank_1_model_5_seed_0 pLDDT	89.32
A0A560LJ30	rank_1_model_3_seed_0 pLDDT	77.54
A0A560LR75	rank_1_model_2_seed_0 pLDDT	93.64
A0A560TCM4	rank_1_model_2_seed_0 pLDDT	95.46
A0A562FRH0	rank_1_model_3_seed_0 pLDDT	93.92
A0A562QNH6	rank_1_model_4_seed_0 pLDDT	82.13
A0A562RWI6	rank_1_model_4_seed_0 pLDDT	95.54
A0A562RWV2	rank_1_model_2_seed_0 pLDDT	85.15
A0A564G2C3	rank_1_model_4_seed_0 pLDDT	84.88
A0A5A6B9Y0	rank_1_model_2_seed_0 pLDDT	89.2
A0A5A6QK10	rank_1_model_5_seed_0 pLDDT	86.74
A0A5A9F8I9	rank_1_model_2_seed_0 pLDDT	75.74
A0A5A9F8U9	rank_1_model_3_seed_0 pLDDT	74.87
A0A5A9G5S7	rank_1_model_4_seed_0 pLDDT	64.52
A0A5A9Z2W7	rank_1_model_2_seed_0 pLDDT	86.01
A0A5A9Z300	rank_1_model_3_seed_0 pLDDT	86.89
A0A5A9Z348	rank_1_model_2_seed_0 pLDDT	84.79
A0A5B0SXE6	rank_1_model_2_seed_0 pLDDT	89.29
A0A5B0T967	rank_1_model_2_seed_0 pLDDT	69.78
A0A5B0VZA7	rank_1_model_5_seed_0 pLDDT	95.94
A0A5B0W9W4	rank_1_model_4_seed_0 pLDDT	88.38
A0A5B1BF94	rank_1_model_2_seed_0 pLDDT	86.92
A0A5B1BH10	rank_1_model_4_seed_0 pLDDT	74.94
A0A5B1BHG0	rank_1_model_4_seed_0 pLDDT	88.72
A0A5B7MR69	rank_1_model_4_seed_0 pLDDT	87.09
A0A5B7MSP0	rank_1_model_5_seed_0 pLDDT	91.54
A0A5B7PFU8	rank_1_model_5_seed_0 pLDDT	91.54
A0A5B7XP38	rank_1_model_2_seed_0 pLDDT	80.4
A0A5B7XRA2	rank_1_model_4_seed_0 pLDDT	90.33
A0A5B8A0L0	rank_1_model_1_seed_0 pLDDT	71.06
A0A5B8KRR3	rank_1_model_2_seed_0 pLDDT	94.72
A0A5B8KUM5	rank_1_model_4_seed_0 pLDDT	96.49
A0A5B8LU16	rank_1_model_2_seed_0 pLDDT	97.37
A0A5B8N0F3	rank_1_model_2_seed_0 pLDDT	84.14
A0A5B8R220	rank_1_model_3_seed_0 pLDDT	91.38
A0A5B8R299	rank_1_model_1_seed_0 pLDDT	88.39
A0A5B8SRW8	rank_1_model_5_seed_0 pLDDT	47.3
A0A5B9AN71	rank_1_model_5_seed_0 pLDDT	90.75
A0A5C1BYR4	rank_1_model_1_seed_0 pLDDT	88.19
A0A5C4N5V9	rank_1_model_1_seed_0 pLDDT	92.42
A0A5C4N6W0	rank_1_model_3_seed_0 pLDDT	93.66
A0A5C5DDK5	rank_1_model_5_seed_0 pLDDT	87.31
A0A5C5GJD7	rank_1_model_5_seed_0 pLDDT	96.53
A0A5C5HI93	rank_1_model_3_seed_0 pLDDT	88.98
A0A5C5HIK8	rank_1_model_5_seed_0 pLDDT	70.53
A0A5C6YLT6	rank_1_model_3_seed_0 pLDDT	83.84
A0A5C6YPA7	rank_1_model_2_seed_0 pLDDT	88
A0A5C6YUR8	rank_1_model_4_seed_0 pLDDT	88.07
A0A5C6YZR6	rank_1_model_4_seed_0 pLDDT	90.22
A0A5C6ZRH3	rank_1_model_2_seed_0 pLDDT	84.29
A0A5C7U2Q2	rank_1_model_2_seed_0 pLDDT	90.78
A0A5C8LC53	rank_1_model_2_seed_0 pLDDT	81.27
A0A5C8RXZ6	rank_1_model_4_seed_0 pLDDT	65.31
A0A5C8SL65	rank_1_model_1_seed_0 pLDDT	76.54
A0A5C8TYM9	rank_1_model_4_seed_0 pLDDT	69.46
A0A5C8VPQ5	rank_1_model_3_seed_0 pLDDT	61.45
A0A5D0RFV9	rank_1_model_5_seed_0 pLDDT	95.05
A0A5D0RIL1	rank_1_model_4_seed_0 pLDDT	81.59
A0A5D0RZN5	rank_1_model_4_seed_0 pLDDT	90.17
A0A5D0S0T7	rank_1_model_1_seed_0 pLDDT	90.89
A0A5D4GWK1	rank_1_model_5_seed_0 pLDDT	96.86
A0A5D8ZH93	rank_1_model_3_seed_0 pLDDT	93.98
A0A5E4WAJ2	rank_1_model_4_seed_0 pLDDT	78.78
A0A5E6R9I8	rank_1_model_1_seed_0 pLDDT	88.8
A0A5E7C3U2	rank_1_model_3_seed_0 pLDDT	91.18
A0A5E7IR89	rank_1_model_2_seed_0 pLDDT	83.17
A0A5E7JH92	rank_1_model_3_seed_0 pLDDT	90.27
A0A5E7K8A8	rank_1_model_3_seed_0 pLDDT	91.6
A0A5E7K9S9	rank_1_model_5_seed_0 pLDDT	89.6
A0A5E7VTR0	rank_1_model_5_seed_0 pLDDT	89.3
A0A5F0JYR6	rank_1_model_3_seed_0 pLDDT	87.21
A0A5F0JZ97	rank_1_model_2_seed_0 pLDDT	87.24
A0A5F1E4Y8	rank_1_model_2_seed_0 pLDDT	89.77
A0A5F1E533	rank_1_model_5_seed_0 pLDDT	86.42
A0A5F1EI13	rank_1_model_2_seed_0 pLDDT	88.48
A0A5F1EJ14	rank_1_model_5_seed_0 pLDDT	86.42
A0A5F1FE52	rank_1_model_2_seed_0 pLDDT	88.18
A0A5F1FEC4	rank_1_model_5_seed_0 pLDDT	86.42
A0A5F1HI97	rank_1_model_5_seed_0 pLDDT	86.42
A0A5F1HN19	rank_1_model_5_seed_0 pLDDT	86.42
A0A5F1S8Z0	rank_1_model_5_seed_0 pLDDT	94.67
A0A5F2GIA1	rank_1_model_3_seed_0 pLDDT	92.73
A0A5F2I2X5	rank_1_model_3_seed_0 pLDDT	88.41
A0A5H2Y324	rank_1_model_1_seed_0 pLDDT	86.09
A0A5H2YQ48	rank_1_model_2_seed_0 pLDDT	85.01
A0A5H2YZ77	rank_1_model_3_seed_0 pLDDT	97.67
A0A5H3UUU1	rank_1_model_3_seed_0 pLDDT	88.97
A0A5H5BIH3	rank_1_model_5_seed_0 pLDDT	70.57
A0A5H5CLL2	rank_1_model_5_seed_0 pLDDT	70.57
A0A5H5CNR7	rank_1_model_3_seed_0 pLDDT	91.85
A0A5H5DH65	rank_1_model_1_seed_0 pLDDT	90.32
A0A5H5K5Z7	rank_1_model_4_seed_0 pLDDT	61.16
A0A5H5KAM1	rank_1_model_3_seed_0 pLDDT	88.98
A0A5H5KN69	rank_1_model_1_seed_0 pLDDT	90.36
A0A5H5KTR5	rank_1_model_5_seed_0 pLDDT	70.54
A0A5H5KZI5	rank_1_model_1_seed_0 pLDDT	90.36
A0A5H5QVM1	rank_1_model_1_seed_0 pLDDT	90.37
A0A5H5QXB1	rank_1_model_5_seed_0 pLDDT	70.53
A0A5H5TGB8	rank_1_model_5_seed_0 pLDDT	70.48
A0A5H5THD0	rank_1_model_1_seed_0 pLDDT	90.36
A0A5H5TU94	rank_1_model_5_seed_0 pLDDT	70.49
A0A5H5TYM4	rank_1_model_1_seed_0 pLDDT	90.17
A0A5H5TZT9	rank_1_model_5_seed_0 pLDDT	70.54
A0A5H5V1P5	rank_1_model_5_seed_0 pLDDT	70.49
A0A5H5ZLW7	rank_1_model_5_seed_0 pLDDT	70.53
A0A5H6ACS6	rank_1_model_1_seed_0 pLDDT	90.12
A0A5H6ACU6	rank_1_model_5_seed_0 pLDDT	70.53
A0A5H6C047	rank_1_model_1_seed_0 pLDDT	90.1
A0A5H6GF44	rank_1_model_5_seed_0 pLDDT	70.54
A0A5H6GFJ2	rank_1_model_1_seed_0 pLDDT	90.34
A0A5H6GXG0	rank_1_model_1_seed_0 pLDDT	90.37
A0A5H6GZ67	rank_1_model_5_seed_0 pLDDT	70.54
A0A5H6H653	rank_1_model_1_seed_0 pLDDT	90.35
A0A5H6H886	rank_1_model_5_seed_0 pLDDT	70.53
A0A5H6JJ42	rank_1_model_1_seed_0 pLDDT	67.36
A0A5H6JNM8	rank_1_model_1_seed_0 pLDDT	90.34
A0A5H6KDH9	rank_1_model_5_seed_0 pLDDT	70.56
A0A5H6P0F9	rank_1_model_5_seed_0 pLDDT	70.55
A0A5H6P2K4	rank_1_model_1_seed_0 pLDDT	90.36
A0A5H6QKT6	rank_1_model_3_seed_0 pLDDT	89.12
A0A5H6TKE6	rank_1_model_1_seed_0 pLDDT	90.15
A0A5H6TQL8	rank_1_model_5_seed_0 pLDDT	70.56
A0A5H6TSA6	rank_1_model_4_seed_0 pLDDT	89.39
A0A5H6U5Y2	rank_1_model_5_seed_0 pLDDT	70.57
A0A5H6V2G9	rank_1_model_3_seed_0 pLDDT	88.98
A0A5H6W1V4	rank_1_model_5_seed_0 pLDDT	70.48
A0A5H6W571	rank_1_model_1_seed_0 pLDDT	90.26
A0A5H6Y0L5	rank_1_model_5_seed_0 pLDDT	70.54
A0A5H6Y365	rank_1_model_1_seed_0 pLDDT	90.26
A0A5H6ZRV0	rank_1_model_5_seed_0 pLDDT	70.53
A0A5H7C6C9	rank_1_model_2_seed_0 pLDDT	82.32
A0A5H7CAB6	rank_1_model_1_seed_0 pLDDT	90.34
A0A5H7CVU1	rank_1_model_5_seed_0 pLDDT	70.53
A0A5H7CX01	rank_1_model_1_seed_0 pLDDT	90.22
A0A5H7FXU0	rank_1_model_1_seed_0 pLDDT	90.37
A0A5H7GQ99	rank_1_model_5_seed_0 pLDDT	70.55
A0A5H7IN35	rank_1_model_5_seed_0 pLDDT	70.55
A0A5H7INR5	rank_1_model_1_seed_0 pLDDT	90.38
A0A5H7IT44	rank_1_model_1_seed_0 pLDDT	90.26
A0A5H7IUS6	rank_1_model_5_seed_0 pLDDT	70.53
A0A5H7K848	rank_1_model_5_seed_0 pLDDT	70.54
A0A5H7K9D6	rank_1_model_5_seed_0 pLDDT	70.5
A0A5H7L0S1	rank_1_model_1_seed_0 pLDDT	90.32
A0A5H7LRM1	rank_1_model_3_seed_0 pLDDT	88.98
A0A5H7NG26	rank_1_model_5_seed_0 pLDDT	70.53
A0A5H7PPT9	rank_1_model_5_seed_0 pLDDT	70.57
A0A5H7QT33	rank_1_model_1_seed_0 pLDDT	90.3
A0A5H7R197	rank_1_model_5_seed_0 pLDDT	70.57
A0A5H7RQC9	rank_1_model_1_seed_0 pLDDT	90.36
A0A5H7RTB6	rank_1_model_5_seed_0 pLDDT	70.51
A0A5H7TNM2	rank_1_model_5_seed_0 pLDDT	70.53
A0A5H7UL51	rank_1_model_5_seed_0 pLDDT	70.54
A0A5H7UUU5	rank_1_model_1_seed_0 pLDDT	90.41
A0A5H7V0S9	rank_1_model_5_seed_0 pLDDT	70.56
A0A5H7V1A1	rank_1_model_1_seed_0 pLDDT	90.35
A0A5H7V894	rank_1_model_3_seed_0 pLDDT	88.98
A0A5H7V9V8	rank_1_model_5_seed_0 pLDDT	70.77
A0A5H7VLS3	rank_1_model_1_seed_0 pLDDT	90.38
A0A5H7W7G3	rank_1_model_3_seed_0 pLDDT	89.12
A0A5H7X9T6	rank_1_model_3_seed_0 pLDDT	89.11
A0A5H7X9W3	rank_1_model_5_seed_0 pLDDT	70.5
A0A5H7Y0B2	rank_1_model_1_seed_0 pLDDT	90.29
A0A5H7ZW70	rank_1_model_5_seed_0 pLDDT	70.54
A0A5H7ZYJ3	rank_1_model_1_seed_0 pLDDT	90.3
A0A5H8AA45	rank_1_model_5_seed_0 pLDDT	70.55
A0A5H8AYA4	rank_1_model_1_seed_0 pLDDT	90.33
A0A5H8B1F4	rank_1_model_5_seed_0 pLDDT	70.53
A0A5H8BGA6	rank_1_model_1_seed_0 pLDDT	90.35
A0A5H8BHV3	rank_1_model_5_seed_0 pLDDT	70.52
A0A5H8CG70	rank_1_model_3_seed_0 pLDDT	88.98
A0A5H8CJ87	rank_1_model_5_seed_0 pLDDT	70.54
A0A5H8DGJ1	rank_1_model_5_seed_0 pLDDT	70.53
A0A5H8DSR9	rank_1_model_1_seed_0 pLDDT	90.16
A0A5H8G1X9	rank_1_model_5_seed_0 pLDDT	70.56
A0A5H8LIQ2	rank_1_model_5_seed_0 pLDDT	70.53
A0A5H8NRC2	rank_1_model_1_seed_0 pLDDT	90.27
A0A5H8NVZ9	rank_1_model_1_seed_0 pLDDT	90.36
A0A5H8PRZ7	rank_1_model_5_seed_0 pLDDT	70.54
A0A5H8PT92	rank_1_model_3_seed_0 pLDDT	88.98
A0A5H8QAJ3	rank_1_model_3_seed_0 pLDDT	88.98
A0A5H8REP5	rank_1_model_5_seed_0 pLDDT	70.54
A0A5H8U8J2	rank_1_model_5_seed_0 pLDDT	70.57
A0A5H8WQ36	rank_1_model_5_seed_0 pLDDT	70.52
A0A5H8Y7G7	rank_1_model_1_seed_0 pLDDT	90.13
A0A5H8YA32	rank_1_model_5_seed_0 pLDDT	70.55
A0A5H9A7A8	rank_1_model_3_seed_0 pLDDT	88.98
A0A5H9A9R8	rank_1_model_5_seed_0 pLDDT	70.54
A0A5H9CA50	rank_1_model_5_seed_0 pLDDT	70.54
A0A5H9CCV0	rank_1_model_1_seed_0 pLDDT	90.17
A0A5H9D514	rank_1_model_5_seed_0 pLDDT	70.53
A0A5H9M3L8	rank_1_model_3_seed_0 pLDDT	88.98
A0A5H9P4K9	rank_1_model_1_seed_0 pLDDT	90.22
A0A5H9P4L7	rank_1_model_5_seed_0 pLDDT	70.53
A0A5H9RHS0	rank_1_model_1_seed_0 pLDDT	90.32
A0A5H9RQC8	rank_1_model_5_seed_0 pLDDT	70.54
A0A5H9TKA5	rank_1_model_5_seed_0 pLDDT	70.55
A0A5H9TNF0	rank_1_model_1_seed_0 pLDDT	90.36
A0A5H9U821	rank_1_model_5_seed_0 pLDDT	70.54
A0A5H9UHZ0	rank_1_model_3_seed_0 pLDDT	88.98
A0A5H9Y5Z3	rank_1_model_1_seed_0 pLDDT	90.29
A0A5H9YR17	rank_1_model_5_seed_0 pLDDT	70.55
A0A5H9YX46	rank_1_model_1_seed_0 pLDDT	90.25
A0A5I0I847	rank_1_model_1_seed_0 pLDDT	90.31
A0A5I0KLW9	rank_1_model_1_seed_0 pLDDT	90.28
A0A5I0MQK4	rank_1_model_3_seed_0 pLDDT	88.98
A0A5I0VB63	rank_1_model_1_seed_0 pLDDT	90.31
A0A5I0WSQ2	rank_1_model_1_seed_0 pLDDT	90.36
A0A5I1AN65	rank_1_model_1_seed_0 pLDDT	90.33
A0A5I1I5I2	rank_1_model_3_seed_0 pLDDT	88.98
A0A5I1L9S7	rank_1_model_3_seed_0 pLDDT	88.98
A0A5I1M9Z7	rank_1_model_3_seed_0 pLDDT	88.98
A0A5I1WTQ1	rank_1_model_1_seed_0 pLDDT	90.38
A0A5I2ANU3	rank_1_model_1_seed_0 pLDDT	90.32
A0A5I2DJH9	rank_1_model_5_seed_0 pLDDT	70.54
A0A5I2FK76	rank_1_model_1_seed_0 pLDDT	90.38
A0A5I2GQ48	rank_1_model_1_seed_0 pLDDT	90.33
A0A5I2K5X0	rank_1_model_5_seed_0 pLDDT	70.58
A0A5I2K664	rank_1_model_1_seed_0 pLDDT	90.29
A0A5I2K9R5	rank_1_model_1_seed_0 pLDDT	90.39
A0A5I2KA05	rank_1_model_2_seed_0 pLDDT	83.25
A0A5I2MPK8	rank_1_model_5_seed_0 pLDDT	70.52
A0A5I2S911	rank_1_model_5_seed_0 pLDDT	87.73
A0A5I2X415	rank_1_model_3_seed_0 pLDDT	89.12
A0A5I2Y4J0	rank_1_model_1_seed_0 pLDDT	90.19
A0A5I2ZKP3	rank_1_model_1_seed_0 pLDDT	90.12
A0A5I3BRW0	rank_1_model_5_seed_0 pLDDT	70.51
A0A5I3C7F6	rank_1_model_1_seed_0 pLDDT	90.26
A0A5I3HRA6	rank_1_model_1_seed_0 pLDDT	90.33
A0A5I3HY87	rank_1_model_5_seed_0 pLDDT	70.53
A0A5I3I410	rank_1_model_3_seed_0 pLDDT	88.98
A0A5I3LQU4	rank_1_model_1_seed_0 pLDDT	90.34
A0A5I3M4W4	rank_1_model_1_seed_0 pLDDT	90.43
A0A5I3MPZ4	rank_1_model_5_seed_0 pLDDT	87.12
A0A5I3MSZ0	rank_1_model_3_seed_0 pLDDT	88.98
A0A5I3MTW9	rank_1_model_5_seed_0 pLDDT	70.53
A0A5I3PLK6	rank_1_model_5_seed_0 pLDDT	70.54
A0A5I3Q8E3	rank_1_model_1_seed_0 pLDDT	90.28
A0A5I3UPS2	rank_1_model_3_seed_0 pLDDT	88.99
A0A5I3XV70	rank_1_model_1_seed_0 pLDDT	90.42
A0A5I4A5Z8	rank_1_model_3_seed_0 pLDDT	88.98
A0A5I4BVI8	rank_1_model_1_seed_0 pLDDT	90.37
A0A5I4EHE8	rank_1_model_5_seed_0 pLDDT	70.53
A0A5I4K2Q0	rank_1_model_2_seed_0 pLDDT	88.77
A0A5I4K360	rank_1_model_2_seed_0 pLDDT	68.54
A0A5I4L5K4	rank_1_model_5_seed_0 pLDDT	70.54
A0A5I4MJ14	rank_1_model_3_seed_0 pLDDT	88.98
A0A5I4N1M9	rank_1_model_1_seed_0 pLDDT	90.35
A0A5I4NC31	rank_1_model_1_seed_0 pLDDT	90.29
A0A5I4R342	rank_1_model_5_seed_0 pLDDT	70.56
A0A5I4TTK7	rank_1_model_5_seed_0 pLDDT	70.5
A0A5I4UNW4	rank_1_model_1_seed_0 pLDDT	90.43
A0A5I4WV53	rank_1_model_3_seed_0 pLDDT	88.98
A0A5I4ZQA4	rank_1_model_3_seed_0 pLDDT	88.98
A0A5I5FRC9	rank_1_model_1_seed_0 pLDDT	90.36
A0A5I5GKI3	rank_1_model_5_seed_0 pLDDT	70.53
A0A5I5GNG6	rank_1_model_1_seed_0 pLDDT	90.36
A0A5I5I0P1	rank_1_model_3_seed_0 pLDDT	88.98
A0A5I5LYK4	rank_1_model_5_seed_0 pLDDT	70.54
A0A5I5N6K4	rank_1_model_5_seed_0 pLDDT	70.53
A0A5I5NSZ1	rank_1_model_1_seed_0 pLDDT	90.3
A0A5I5NWZ7	rank_1_model_5_seed_0 pLDDT	70.58
A0A5I5P991	rank_1_model_1_seed_0 pLDDT	90.27
A0A5I5QHB9	rank_1_model_5_seed_0 pLDDT	70.54
A0A5I5R2W8	rank_1_model_1_seed_0 pLDDT	90.24
A0A5I5R2X1	rank_1_model_5_seed_0 pLDDT	70.52
A0A5I5T2K5	rank_1_model_5_seed_0 pLDDT	70.56
A0A5I5U8R3	rank_1_model_5_seed_0 pLDDT	70.56
A0A5I5WUG8	rank_1_model_5_seed_0 pLDDT	70.5
A0A5I5Z2B8	rank_1_model_1_seed_0 pLDDT	90.31
A0A5I6BNF5	rank_1_model_1_seed_0 pLDDT	90.29
A0A5I6BWT3	rank_1_model_5_seed_0 pLDDT	70.53
A0A5I6CXV6	rank_1_model_1_seed_0 pLDDT	90.16
A0A5I6GRJ6	rank_1_model_1_seed_0 pLDDT	90.42
A0A5I6HYJ9	rank_1_model_5_seed_0 pLDDT	70.57
A0A5I6N2W6	rank_1_model_5_seed_0 pLDDT	70.59
A0A5I6NH57	rank_1_model_1_seed_0 pLDDT	90.25
A0A5I6NYT9	rank_1_model_1_seed_0 pLDDT	90.36
A0A5I6QJT5	rank_1_model_1_seed_0 pLDDT	90.11
A0A5I8F4Z9	rank_1_model_3_seed_0 pLDDT	88.98
A0A5I8HSP7	rank_1_model_1_seed_0 pLDDT	90.31
A0A5I8HTH1	rank_1_model_5_seed_0 pLDDT	70.54
A0A5I8MRZ1	rank_1_model_3_seed_0 pLDDT	88.97
A0A5I8Q0W6	rank_1_model_1_seed_0 pLDDT	90.43
A0A5I8VIV1	rank_1_model_1_seed_0 pLDDT	90.29
A0A5I8Y7M3	rank_1_model_1_seed_0 pLDDT	90.3
A0A5I9A3B5	rank_1_model_2_seed_0 pLDDT	82.93
A0A5I9BF30	rank_1_model_1_seed_0 pLDDT	90.33
A0A5I9LRV0	rank_1_model_5_seed_0 pLDDT	70.54
A0A5I9RIS0	rank_1_model_2_seed_0 pLDDT	87.12
A0A5I9VKF1	rank_1_model_5_seed_0 pLDDT	70.53
A0A5I9W561	rank_1_model_5_seed_0 pLDDT	70.54
A0A5I9XBW0	rank_1_model_1_seed_0 pLDDT	90.29
A0A5I9ZYX4	rank_1_model_1_seed_0 pLDDT	90.43
A0A5J0ARG0	rank_1_model_3_seed_0 pLDDT	88.98
A0A5J0BHK9	rank_1_model_1_seed_0 pLDDT	90.39
A0A5J0CLH4	rank_1_model_1_seed_0 pLDDT	90.42
A0A5J0GMY2	rank_1_model_1_seed_0 pLDDT	90.43
A0A5J0L0S8	rank_1_model_5_seed_0 pLDDT	70.52
A0A5J0SMW6	rank_1_model_1_seed_0 pLDDT	90.36
A0A5J0YNT9	rank_1_model_5_seed_0 pLDDT	70.56
A0A5J1BFK2	rank_1_model_1_seed_0 pLDDT	90.36
A0A5J1C0W3	rank_1_model_1_seed_0 pLDDT	90.43
A0A5J1KK96	rank_1_model_5_seed_0 pLDDT	70.56
A0A5J1MBQ3	rank_1_model_1_seed_0 pLDDT	90.3
A0A5J1TSM0	rank_1_model_5_seed_0 pLDDT	70.54
A0A5J2AVP2	rank_1_model_5_seed_0 pLDDT	70.53
A0A5J4G0N0	rank_1_model_4_seed_0 pLDDT	75.76
A0A5J4J2B6	rank_1_model_2_seed_0 pLDDT	84.02
A0A5J4LQS1	rank_1_model_2_seed_0 pLDDT	93.64
A0A5J4LU34	rank_1_model_3_seed_0 pLDDT	77.5
A0A5J5GAD3	rank_1_model_3_seed_0 pLDDT	71.29
A0A5J5GAV3	rank_1_model_4_seed_0 pLDDT	84.24
A0A5J5GCB1	rank_1_model_2_seed_0 pLDDT	74.84
A0A5J6W7Q7	rank_1_model_1_seed_0 pLDDT	88.03
A0A5J6WJG7	rank_1_model_3_seed_0 pLDDT	85.58
A0A5K7TWA3	rank_1_model_2_seed_0 pLDDT	87.72
A0A5M0HH42	rank_1_model_3_seed_0 pLDDT	88.42
A0A5M6HZU7	rank_1_model_4_seed_0 pLDDT	65.08
A0A5M6HZX5	rank_1_model_4_seed_0 pLDDT	81.04
A0A5M6I003	rank_1_model_2_seed_0 pLDDT	81.15
A0A5M6ZLI6	rank_1_model_5_seed_0 pLDDT	60.18
A0A5N1IKI4	rank_1_model_4_seed_0 pLDDT	87.04
A0A5N1IR02	rank_1_model_2_seed_0 pLDDT	84.02
A0A5N1IRQ4	rank_1_model_4_seed_0 pLDDT	78.04
A0A5N1J2Z9	rank_1_model_3_seed_0 pLDDT	78.3
A0A5N3YJ17	rank_1_model_4_seed_0 pLDDT	80.18
A0A5N7TJ53	rank_1_model_3_seed_0 pLDDT	94.76
A0A5N7ZHD7	rank_1_model_4_seed_0 pLDDT	64.07
A0A5N8UFZ0	rank_1_model_3_seed_0 pLDDT	87.08
A0A5N8UHA2	rank_1_model_4_seed_0 pLDDT	84.44
A0A5N8UKA3	rank_1_model_3_seed_0 pLDDT	84.84
A0A5P0J7C6	rank_1_model_5_seed_0 pLDDT	83.51
A0A5P2MBE5	rank_1_model_2_seed_0 pLDDT	65.63
A0A5P5ZR69	rank_1_model_2_seed_0 pLDDT	93.71
A0A5P6NBV0	rank_1_model_2_seed_0 pLDDT	85
[truncated: 689 more rows]
[truncated: 1 more columns]

## Sheet: Supplementary Figure 8b
signal 700nm Channel:
	R17 (D21C/T342C)	R17 (S10C/T342C)	R17 (WT)	CsgBCys
Lane01	5.45237e+06	1.94673e+06	147662	4.13838e+06
Lane02	4.81181e+06	2.34602e+06	55257.7	9.61757e+06
Lane03	4.93766e+06	3.24104e+06	34709	8.1607e+06
average:	5.06728e+06	2.51126e+06	79209.5	7.30555e+06
Normalized to CsgB control:
	R17 (D21C/T342C)	R17 (S10C/T342C)	R17 (WT)	CsgBCys
Lane01	0.746333	0.266473	0.0202123	0.566471
Lane02	0.658652	0.321128	0.00756379	1.31647
Lane03	0.675878	0.443641	0.00475104	1.11706

## Sheet: Supplementary Figure 12a
Time (min)	pH=4.0	pH=5.0	pH=6.0	pH=7.0	pH=8.0
10.05	1	1	1	1	1
20.1	0.911537	0.842873	0.843339	0.962966	0.837042
30.15	0.775104	0.771121	0.742541	0.813495	0.728756
40.2	0.709534	0.690167	0.661843	0.785498	0.647109
50.25	0.677559	0.611525	0.616445	0.668225	0.605992
60.3	0.608399	0.579753	0.546727	0.557719	0.585755
70.35	0.549969	0.544206	0.529692	0.50687	0.542194
80.4	0.458425	0.521861	0.498942	0.475913	0.492914
90.45	0.424401	0.468751	0.452587	0.440196	0.469834
100.5	0.40064	0.457902	0.43562	0.404397	0.436595
110.55	0.40932	0.450728	0.436849	0.373516	0.383036
120.6	0.381546	0.371422	0.371817	0.356932	0.329789
130.65	0.339415	0.355188	0.398	0.304044	0.353919
140.7	0.319598	0.388374	0.333129	0.291419	0.338643
150.75	0.316005	0.360372	0.306518	0.274272	0.325967
160.8	0.337717	0.348177	0.285434	0.255542	0.289624
170.85	0.295891	0.332401	0.283811	0.237315	0.326655
180.9	0.302511	0.298005	0.291914	0.235576	0.250588
190.95	0.29418	0.30121	0.275054	0.209743	0.243963
201	0.282963	0.277784	0.294048	0.196395	0.259557
211.05	0.23494	0.25959	0.262663	0.210012	0.206075
221.1	0.251084	0.228755	0.289689	0.185608	0.21455
231.15	0.220401	0.244078	0.268669	0.193004	0.217257
241.2	0.278382	0.196134	0.217074	0.165887	0.205971
251.25	0.167543	0.235501	0.232222	0.159826	0.22564
261.3	0.210407	0.238855	0.229899	0.100372	0.15437
271.35	0.0997995	0.211304	0.176055	0.131286	0.171167
281.4	0.158243	0.204561	0.200533	0.125541	0.151225
291.45	0.178275	0.207633	0.200163	0.114461	0.168335
301.5	0.0917237	0.194983	0.206989	0.1007	0.160824
311.55	0.105357	0.175825	0.191916	0.10499	0.181512
321.6	0.145166	0.176268	0.14973	0.107553	0.124847
331.65	0.0839472	0.141556	0.126708	0.100746	0.129174
341.7	0.186322	0.139195	0.131093	0.112173	0.0928006
351.75	0.173002	0.107044	0.122455	0.0598942	0.10244
361.8	0.151483	0.122587	0.141454	0.0974077	0.108939
371.85	0.135393	0.111939	0.142431	0.0519451	0.103663
381.9	0.10944	0.0896615	0.123346	0.0476623	0.0806426
391.95	0.149555	0.0937589	0.110387	0.0540034	0.0903642
402	0.129146	0.092525	0.11574	0.0575275	0.081112
412.05	0.141169	0.094294	0.12066	0.0659263	0.101178
422.1	0.0901426	0.0673664	0.108033	0.0712389	0.0999052
432.15	0.0558329	0.0735092	0.105022	0.0546802	0.0394363
442.2	0.155447	0.0542315	0.0832711	0.0582559	0.0802767
452.25	0.0874444	0.0295446	0.0842111	0.0769252	0.0838736
462.3	0.123339	0.0577887	0.0294086	0.0456678	0.0586314
472.35	0.0823581	0.0279054	0.0636782	0.0394729	0.0389208
482.4	0.0120677	0.0357796	0.0501005	0.0309499	0.042122
492.45	0.100931	0.0439735	0.0389143	0.01329	0.0516813
502.5	0.0351989	0.0662318	0.0678393	0.0312738	0.0483233
512.55	0.0189422	0.0625372	0.0675796	0.0111695	0.0601654
522.6	0.058128	0.0387456	0.0245594	0.012759	0.0482949
532.65	0.0387986	0.0393336	0.0616233	0.00822167	0.0543554
542.7	0.00135164	0.0370818	0.04679	0.0393944	0.0346162
552.75	0	0.0256147	0.0679334	0.0212416	0.0439373
562.8	0.0317991	0.0378413	0.0533943	0.0225124	0.0443806
572.85	0.0545784	0.0349712	0.0302776	0.00124197	0.0162118
582.9	0.0539775	0.0318486	0.00891312	0.0282423	0
592.95	0.0263937	0	0	0	0.045993
603	0.046457	0.0379117	--	0.0171066	0.0179735

## Sheet: Supplementary Figure 12b
pH	t1 (min)	standard error
4	119.343	7.40284
5	153.407	8.03848
6	140.207	8.64525
7	102.928	3.42343
8	127.465	5.83148
